# Supplementary material for: 2,4-Dichloro-N-cyclo­hexyl­benzamide
Source: Acta Crystallogr Sect E Struct Rep Online. 2008 Apr 2;64(Pt 5):o773. doi: 10.1107/S1600536808008131 (PMC2961337; doi:10.1107/S1600536808008131)
Supplement: Supplementary file 1 [file e-64-0o773-sup1.cif]

##############################################################################
###                                                                        ###
###        Electronic paper (Acta Crystallographica Section E)             ###
###                                                                        ###
##############################################################################
#                                                                            #
# This CIF contains the data in a paper accepted for publication in Acta     #
# Crystallographica Section E. It conforms to the requirements of Notes      #
# for Authors for Section E, and has been peer reviewed under the auspices   #
# of the IUCr Commission on Journals.                                        #
#                                                                            #
# Full details of the Crystallographic Information File format               #
# are given in the paper "The Crystallographic Information File (CIF):       #
# a New Standard Archive File for Crystallography" by S. R. Hall, F. H.      #
# Allen and I. D. Brown [Acta Cryst. (1991), A47, 655-685].                  #
#                                                                            #
# The current version of the core CIF dictionary is obtainable from          #
# ftp://ftp.iucr.org/pub/cif_core.dic. The current version number is 2.4.    #
#                                                                            #
# Software is freely available for graphical display of the structure(s) in  #
# this CIF.  For information consult the CIF home page http://www.iucr.org/  #
# cif/home.html                                                              #
#                                                                            #
# This file may be used for bona fide research purposes within the           #
# scientific community so long as proper attribution is given to the journal # 
# article from which it was obtained.                                        #
#                                                                            #
##############################################################################
                                             
data_I
_audit_creation_method     SHELXL97
_chemical_name_systematic
;
2,4-Dichloro-N-cyclohexylbenzamide
;
_chemical_name_common     ?
_chemical_formula_moiety     'C13 H15 Cl2 N O'
_chemical_formula_sum     'C13 H15 Cl2 N O'
_chemical_formula_iupac     'C13 H15 Cl2 N O'
_chemical_formula_weight     272.16
_chemical_melting_point     ?
_symmetry_cell_setting     monoclinic
_symmetry_space_group_name_H-M     'C 2/c'
_symmetry_space_group_name_Hall     '-C 2yc'
loop_
    _symmetry_equiv_pos_as_xyz
    'x, y, z'
    '-x, y, -z+1/2'
    'x+1/2, y+1/2, z'
    '-x+1/2, y+1/2, -z+1/2'
    '-x, -y, -z'
    'x, -y, z-1/2'
    '-x+1/2, -y+1/2, -z'
    'x+1/2, -y+1/2, z-1/2'
_cell_length_a     26.135(3)
_cell_length_b     4.9144(6)
_cell_length_c     20.449(2)
_cell_angle_alpha     90.00
_cell_angle_beta     90.167(3)
_cell_angle_gamma     90.00
_cell_volume     2626.4(5)
_cell_formula_units_Z     8
_cell_measurement_reflns_used     978
_cell_measurement_theta_min     2.51
_cell_measurement_theta_max     25.92
_cell_measurement_temperature     120(2)
_exptl_crystal_description     prism
_exptl_crystal_colour     colorless
_exptl_crystal_size_max     0.48
_exptl_crystal_size_mid     0.17
_exptl_crystal_size_min     0.12
_exptl_crystal_density_diffrn     1.377
_exptl_crystal_density_meas     ?
_exptl_crystal_density_method     'not measured'
_exptl_crystal_F_000     1136
_exptl_absorpt_coefficient_mu     0.477
_exptl_absorpt_correction_type     multi-scan
_exptl_absorpt_process_details     '(SADABS; Sheldrick, 2004)'
_exptl_absorpt_correction_T_min     0.8033
_exptl_absorpt_correction_T_max     0.9449
_exptl_special_details
;
;
_diffrn_ambient_temperature     120(2)
_diffrn_radiation_type     MoK\a
_diffrn_radiation_wavelength     0.71073
_diffrn_radiation_source     'sealed tube'
_diffrn_radiation_monochromator     'graphite'
_diffrn_measurement_device_type     'Bruker SMART APEX'
_diffrn_measurement_method     '\f and \w'
_diffrn_reflns_number     10950
_diffrn_reflns_av_R_equivalents     0.0414
_diffrn_reflns_av_sigmaI/netI     0.0443
_diffrn_reflns_theta_min     1.56
_diffrn_reflns_theta_max     27.86
_diffrn_reflns_theta_full     27.86
_diffrn_measured_fraction_theta_max     0.999
_diffrn_measured_fraction_theta_full     0.999
_diffrn_reflns_limit_h_min     -34
_diffrn_reflns_limit_h_max     34
_diffrn_reflns_limit_k_min     -6
_diffrn_reflns_limit_k_max     6
_diffrn_reflns_limit_l_min     -26
_diffrn_reflns_limit_l_max     26
_diffrn_standards_number     1956
_diffrn_standards_interval_count     ?
_diffrn_standards_interval_time     430
_diffrn_standards_decay_%     0
_refine_special_details
;
 Refinement of F^2^ against ALL reflections.  The weighted R-factor wR and
 goodness of fit S are based on F^2^, conventional R-factors R are based
 on F, with F set to zero for negative F^2^. The threshold expression of
 F^2^ > 2sigma(F^2^) is used only for calculating R-factors(gt) etc. and is
 not relevant to the choice of reflections for refinement.  R-factors based
 on F^2^ are statistically about twice as large as those based on F, and R-
 factors based on ALL data will be even larger.
;
_reflns_number_total     3141
_reflns_number_gt     2389
_reflns_threshold_expression     I>2\s(I)
_refine_ls_structure_factor_coef     Fsqd
_refine_ls_matrix_type     full
_refine_ls_R_factor_all     0.0635
_refine_ls_R_factor_gt     0.0433
_refine_ls_wR_factor_gt     0.1008
_refine_ls_wR_factor_ref     0.1102
_refine_ls_goodness_of_fit_ref     1.023
_refine_ls_restrained_S_all     1.023
_refine_ls_number_reflns     3141
_refine_ls_number_parameters     154
_refine_ls_number_restraints     0
_refine_ls_hydrogen_treatment     constr
_refine_ls_weighting_scheme     calc
_refine_ls_weighting_details
       'calc w = 1/[\s^2^(Fo^2^)+(0.0561P)^2^+0.7836P] where P=(Fo^2^+2Fc^2^)/3'
_atom_sites_solution_hydrogens     difmap
_atom_sites_solution_primary     direct
_atom_sites_solution_secondary     difmap
_refine_ls_shift/su_max     0.000
_refine_ls_shift/su_mean     0.000
_refine_diff_density_max     0.333
_refine_diff_density_min     -0.207
_refine_ls_extinction_method     none
_refine_ls_extinction_coef     ?
loop_
    _atom_type_symbol
    _atom_type_description
    _atom_type_scat_dispersion_real
    _atom_type_scat_dispersion_imag
    _atom_type_scat_source
    'C' 'C' 0.0033 0.0016
                         'International Tables Vol C Tables 4.2.6.8 and 6.1.1.4'
    'H' 'H' 0.0000 0.0000
                         'International Tables Vol C Tables 4.2.6.8 and 6.1.1.4'
    'N' 'N' 0.0061 0.0033
                         'International Tables Vol C Tables 4.2.6.8 and 6.1.1.4'
    'O' 'O' 0.0106 0.0060
                         'International Tables Vol C Tables 4.2.6.8 and 6.1.1.4'
    'Cl' 'Cl' 0.1484 0.1585
                         'International Tables Vol C Tables 4.2.6.8 and 6.1.1.4'
_computing_data_collection     'SMART (Bruker, 2002)'
_computing_cell_refinement     'SAINT (Bruker, 2002)'
_computing_data_reduction     'SAINT (Bruker, 2002)'
_computing_structure_solution     'SHELXS97 (Sheldrick, 2008)'
_computing_structure_refinement     'SHELXL97 (Sheldrick, 2008)'
_computing_molecular_graphics     'SHELXL97 (Sheldrick, 2008)'
_computing_publication_material     'SHELXL97 (Sheldrick, 2008)'
loop_
    _atom_site_type_symbol
    _atom_site_label
    _atom_site_fract_x
    _atom_site_fract_y
    _atom_site_fract_z
    _atom_site_U_iso_or_equiv
    _atom_site_adp_type
    _atom_site_calc_flag
    _atom_site_refinement_flags
    _atom_site_occupancy
    _atom_site_disorder_assembly
    _atom_site_disorder_group
    Cl Cl1 0.55602(2) 0.84379(11) 0.19724(2) 0.03406(16) Uani d . 1 . .
    Cl Cl2 0.683870(19) 0.21813(13) 0.05939(3) 0.04287(18) Uani d . 1 . .
    O O1 0.45551(5) 0.8154(2) 0.11531(7) 0.0276(3) Uani d . 1 . .
    N N1 0.43595(6) 0.3718(3) 0.12891(8) 0.0251(4) Uani d . 1 . .
    H H1B 0.4481 0.2049 0.1303 0.030 Uiso calc R 1 . .
    C C1 0.38119(6) 0.4124(4) 0.13939(10) 0.0246(4) Uani d . 1 . .
    H H1A 0.3743 0.6126 0.1403 0.029 Uiso calc R 1 . .
    C C2 0.35016(7) 0.2882(5) 0.08417(9) 0.0309(5) Uani d . 1 . .
    H H2A 0.3568 0.0901 0.0821 0.037 Uiso calc R 1 . .
    H H2B 0.3607 0.3698 0.0421 0.037 Uiso calc R 1 . .
    C C3 0.29284(8) 0.3379(5) 0.09487(10) 0.0375(5) Uani d . 1 . .
    H H3A 0.2858 0.5356 0.0927 0.045 Uiso calc R 1 . .
    H H3B 0.2731 0.2480 0.0595 0.045 Uiso calc R 1 . .
    C C4 0.27550(7) 0.2290(5) 0.16035(10) 0.0333(5) Uani d . 1 . .
    H H4A 0.2780 0.0280 0.1602 0.040 Uiso calc R 1 . .
    H H4B 0.2392 0.2784 0.1673 0.040 Uiso calc R 1 . .
    C C5 0.30768(8) 0.3422(5) 0.21592(10) 0.0382(5) Uani d . 1 . .
    H H5A 0.2973 0.2548 0.2575 0.046 Uiso calc R 1 . .
    H H5B 0.3014 0.5401 0.2200 0.046 Uiso calc R 1 . .
    C C6 0.36460(7) 0.2927(5) 0.20447(9) 0.0317(5) Uani d . 1 . .
    H H6A 0.3847 0.3769 0.2403 0.038 Uiso calc R 1 . .
    H H6B 0.3715 0.0946 0.2048 0.038 Uiso calc R 1 . .
    C C7 0.46841(7) 0.5748(4) 0.11741(8) 0.0193(4) Uani d . 1 . .
    C C8 0.52252(6) 0.4894(3) 0.10407(8) 0.0179(4) Uani d . 1 . .
    C C9 0.56448(7) 0.6043(4) 0.13615(8) 0.0214(4) Uani d . 1 . .
    C C10 0.61389(7) 0.5236(4) 0.12231(9) 0.0256(4) Uani d . 1 . .
    H H10A 0.6421 0.6031 0.1447 0.031 Uiso calc R 1 . .
    C C11 0.62169(7) 0.3258(4) 0.07559(9) 0.0256(4) Uani d . 1 . .
    C C12 0.58138(7) 0.2087(4) 0.04197(9) 0.0247(4) Uani d . 1 . .
    H H12A 0.5873 0.0740 0.0096 0.030 Uiso calc R 1 . .
    C C13 0.53219(7) 0.2924(4) 0.05662(9) 0.0213(4) Uani d . 1 . .
    H H13A 0.5042 0.2134 0.0337 0.026 Uiso calc R 1 . .
loop_
    _atom_site_aniso_label
    _atom_site_aniso_U_11
    _atom_site_aniso_U_22
    _atom_site_aniso_U_33
    _atom_site_aniso_U_12
    _atom_site_aniso_U_13
    _atom_site_aniso_U_23
    Cl1 0.0376(3) 0.0338(3) 0.0307(3) -0.0036(2) -0.0058(2) -0.0119(2)
    Cl2 0.0182(2) 0.0630(4) 0.0474(3) 0.0106(2) 0.0028(2) 0.0024(3)
    O1 0.0274(7) 0.0119(7) 0.0436(8) 0.0027(5) 0.0016(6) 0.0005(6)
    N1 0.0181(8) 0.0111(7) 0.0463(10) 0.0031(6) 0.0046(7) -0.0003(7)
    C1 0.0170(8) 0.0140(9) 0.0428(11) 0.0028(7) 0.0061(8) 0.0019(8)
    C2 0.0229(10) 0.0470(13) 0.0229(10) 0.0073(9) 0.0017(8) 0.0067(9)
    C3 0.0219(10) 0.0570(15) 0.0335(11) 0.0077(10) -0.0015(9) 0.0059(10)
    C4 0.0191(9) 0.0394(13) 0.0413(12) -0.0002(9) 0.0046(8) 0.0033(10)
    C5 0.0295(11) 0.0534(15) 0.0318(11) 0.0005(10) 0.0091(9) -0.0050(10)
    C6 0.0243(10) 0.0472(14) 0.0237(9) -0.0002(9) -0.0003(8) -0.0091(9)
    C7 0.0220(9) 0.0160(9) 0.0199(8) 0.0007(7) -0.0008(7) -0.0017(7)
    C8 0.0202(8) 0.0142(8) 0.0195(8) 0.0000(7) 0.0002(7) 0.0041(7)
    C9 0.0254(9) 0.0178(9) 0.0209(8) -0.0027(7) -0.0007(7) 0.0025(7)
    C10 0.0207(9) 0.0320(11) 0.0242(9) -0.0058(8) -0.0045(7) 0.0053(8)
    C11 0.0170(9) 0.0342(11) 0.0256(9) 0.0044(8) 0.0023(7) 0.0070(8)
    C12 0.0239(9) 0.0269(11) 0.0235(9) 0.0047(8) 0.0016(7) 0.0003(8)
    C13 0.0190(9) 0.0206(10) 0.0244(9) 0.0006(7) -0.0021(7) -0.0008(7)
_geom_special_details
;
All e.s.d.'s (except the e.s.d. in the dihedral angle between two l.s.
planes) are estimated using the full covariance matrix. The cell e.s.d.'s
are taken into account individually in the estimation of e.s.d.'s in
distances, angles and torsion angles; correlations between e.s.d.'s in
cell parameters are only used when they are defined by crystal symmetry.
An approximate (isotropic) treatment of cell e.s.d.'s is used for
estimating e.s.d.'s involving l.s. planes.
;
loop_
    _geom_bond_atom_site_label_1
    _geom_bond_atom_site_label_2
    _geom_bond_site_symmetry_2
    _geom_bond_distance
    _geom_bond_publ_flag
    Cl1 C9 . 1.7310(19) ?
    Cl2 C11 . 1.7419(19) ?
    O1 C7 . 1.231(2) ?
    N1 C7 . 1.331(2) ?
    N1 C1 . 1.461(2) ?
    N1 H1B . 0.8800 ?
    C1 C2 . 1.517(3) ?
    C1 C6 . 1.519(3) ?
    C1 H1A . 1.0000 ?
    C2 C3 . 1.534(3) ?
    C2 H2A . 0.9900 ?
    C2 H2B . 0.9900 ?
    C3 C4 . 1.513(3) ?
    C3 H3A . 0.9900 ?
    C3 H3B . 0.9900 ?
    C4 C5 . 1.518(3) ?
    C4 H4A . 0.9900 ?
    C4 H4B . 0.9900 ?
    C5 C6 . 1.526(3) ?
    C5 H5A . 0.9900 ?
    C5 H5B . 0.9900 ?
    C6 H6A . 0.9900 ?
    C6 H6B . 0.9900 ?
    C7 C8 . 1.501(2) y
    C8 C13 . 1.394(2) ?
    C8 C9 . 1.396(2) ?
    C9 C10 . 1.381(3) ?
    C10 C11 . 1.378(3) ?
    C10 H10A . 0.9500 ?
    C11 C12 . 1.382(3) ?
    C12 C13 . 1.383(3) ?
    C12 H12A . 0.9500 ?
    C13 H13A . 0.9500 ?
loop_
    _geom_angle_atom_site_label_1
    _geom_angle_atom_site_label_2
    _geom_angle_atom_site_label_3
    _geom_angle_site_symmetry_1
    _geom_angle_site_symmetry_3
    _geom_angle
    _geom_angle_publ_flag
    C7 N1 C1 . . 123.28(15) ?
    C7 N1 H1B . . 118.4 ?
    C1 N1 H1B . . 118.4 ?
    N1 C1 C2 . . 110.95(16) ?
    N1 C1 C6 . . 110.96(16) ?
    C2 C1 C6 . . 110.05(15) ?
    N1 C1 H1A . . 108.3 ?
    C2 C1 H1A . . 108.3 ?
    C6 C1 H1A . . 108.3 ?
    C1 C2 C3 . . 110.49(17) ?
    C1 C2 H2A . . 109.6 ?
    C3 C2 H2A . . 109.6 ?
    C1 C2 H2B . . 109.6 ?
    C3 C2 H2B . . 109.6 ?
    H2A C2 H2B . . 108.1 ?
    C4 C3 C2 . . 111.41(16) ?
    C4 C3 H3A . . 109.3 ?
    C2 C3 H3A . . 109.3 ?
    C4 C3 H3B . . 109.3 ?
    C2 C3 H3B . . 109.3 ?
    H3A C3 H3B . . 108.0 ?
    C3 C4 C5 . . 111.50(18) ?
    C3 C4 H4A . . 109.3 ?
    C5 C4 H4A . . 109.3 ?
    C3 C4 H4B . . 109.3 ?
    C5 C4 H4B . . 109.3 ?
    H4A C4 H4B . . 108.0 ?
    C4 C5 C6 . . 111.40(17) ?
    C4 C5 H5A . . 109.3 ?
    C6 C5 H5A . . 109.3 ?
    C4 C5 H5B . . 109.3 ?
    C6 C5 H5B . . 109.3 ?
    H5A C5 H5B . . 108.0 ?
    C1 C6 C5 . . 110.70(17) ?
    C1 C6 H6A . . 109.5 ?
    C5 C6 H6A . . 109.5 ?
    C1 C6 H6B . . 109.5 ?
    C5 C6 H6B . . 109.5 ?
    H6A C6 H6B . . 108.1 ?
    O1 C7 N1 . . 123.48(16) ?
    O1 C7 C8 . . 121.36(16) ?
    N1 C7 C8 . . 115.11(15) ?
    C13 C8 C9 . . 117.66(16) ?
    C13 C8 C7 . . 119.55(15) ?
    C9 C8 C7 . . 122.76(15) ?
    C10 C9 C8 . . 121.43(17) ?
    C10 C9 Cl1 . . 117.70(14) ?
    C8 C9 Cl1 . . 120.82(14) ?
    C11 C10 C9 . . 119.00(17) ?
    C11 C10 H10A . . 120.5 ?
    C9 C10 H10A . . 120.5 ?
    C10 C11 C12 . . 121.64(17) ?
    C10 C11 Cl2 . . 119.08(14) ?
    C12 C11 Cl2 . . 119.28(15) ?
    C11 C12 C13 . . 118.43(18) ?
    C11 C12 H12A . . 120.8 ?
    C13 C12 H12A . . 120.8 ?
    C12 C13 C8 . . 121.83(17) ?
    C12 C13 H13A . . 119.1 ?
    C8 C13 H13A . . 119.1 ?
loop_
    _geom_torsion_atom_site_label_1
    _geom_torsion_atom_site_label_2
    _geom_torsion_atom_site_label_3
    _geom_torsion_atom_site_label_4
    _geom_torsion_site_symmetry_1
    _geom_torsion_site_symmetry_2
    _geom_torsion_site_symmetry_3
    _geom_torsion_site_symmetry_4
    _geom_torsion
    _geom_torsion_publ_flag
    C7 N1 C1 C2 . . . . 113.7(2) ?
    C7 N1 C1 C6 . . . . -123.64(19) ?
    N1 C1 C2 C3 . . . . -178.66(16) ?
    C6 C1 C2 C3 . . . . 58.1(2) ?
    C1 C2 C3 C4 . . . . -56.3(2) ?
    C2 C3 C4 C5 . . . . 54.1(3) ?
    C3 C4 C5 C6 . . . . -54.1(3) ?
    N1 C1 C6 C5 . . . . 178.53(16) ?
    C2 C1 C6 C5 . . . . -58.3(2) ?
    C4 C5 C6 C1 . . . . 56.2(2) ?
    C1 N1 C7 O1 . . . . 0.9(3) ?
    C1 N1 C7 C8 . . . . -176.58(16) ?
    O1 C7 C8 C13 . . . . -126.00(18) ?
    N1 C7 C8 C13 . . . . 51.5(2) ?
    O1 C7 C8 C9 . . . . 52.3(2) ?
    N1 C7 C8 C9 . . . . -130.16(18) ?
    C13 C8 C9 C10 . . . . -1.0(3) ?
    C7 C8 C9 C10 . . . . -179.29(16) ?
    C13 C8 C9 Cl1 . . . . -178.28(13) ?
    C7 C8 C9 Cl1 . . . . 3.4(2) ?
    C8 C9 C10 C11 . . . . 0.2(3) ?
    Cl1 C9 C10 C11 . . . . 177.62(14) ?
    C9 C10 C11 C12 . . . . 0.6(3) ?
    C9 C10 C11 Cl2 . . . . -178.55(14) ?
    C10 C11 C12 C13 . . . . -0.7(3) ?
    Cl2 C11 C12 C13 . . . . 178.49(14) ?
    C11 C12 C13 C8 . . . . -0.1(3) ?
    C9 C8 C13 C12 . . . . 0.9(3) ?
    C7 C8 C13 C12 . . . . 179.29(17) ?
loop_
    _geom_hbond_atom_site_label_D
    _geom_hbond_atom_site_label_H
    _geom_hbond_atom_site_label_A
    _geom_hbond_site_symmetry_A
    _geom_hbond_distance_DH
    _geom_hbond_distance_HA
    _geom_hbond_distance_DA
    _geom_hbond_angle_DHA
    _geom_hbond_publ_flag
    N1 H1B O1 1_545 0.88 1.95 2.796(3) 161.00 yes
data_global
_journal_date_recd_electronic     2008-03-22
_journal_date_accepted     2008-03-26
_journal_name_full     'Acta Crystallographica, Section E'
_journal_year     2008
_journal_volume     64
_journal_issue      5
_journal_page_first     o773
_journal_page_last     o773
_journal_paper_category     QO
_journal_coeditor_code     HK2439
_publ_contact_author_name     'Dr Aamer Saeed'
_publ_contact_author_address
;
Department of Chemistry
Quaid-I-Azam University
Islamabad 45320
Pakistan
;
_publ_contact_author_email     aamersaeed@yahoo.com
_publ_contact_author_fax     '+92 51 2873869'
_publ_contact_author_phone     '+92 51 90642128'
_publ_section_title
;
2,4-Dichloro-<i>N</i>-cyclohexylbenzamide
;
loop_
    _publ_author_name
    _publ_author_address
    'Saeed, Aamer'
;
Department of Chemistry
Quaid-i-Azam University
Islamabad
Pakistan
;
    'Abbas, Naeem'
;
Department of Chemistry
Quaid-i-Azam University
Islamabad
Pakistan
;
    'Hussain, Shahid'
;
Department of Chemistry
Quaid-i-Azam University
Islamabad
Pakistan
;
    'Fl\"orke, Ulrich'
;
Department f\"ur Chemie
Fakult\"at f\"ur Naturwissenschaften
Universit\"at Paderborn
Warburgerstrasse 100
D-33098 Paderborn
Germany
;
