# Supplementary material for: 2,4-Dichloro-N-cyclo­hexyl­benzamide
Source: Acta Crystallogr Sect E Struct Rep Online. 2008 Apr 2;64(Pt 5):o773. doi: 10.1107/S1600536808008131 (PMC2961337; doi:10.1107/S1600536808008131)
Supplement: Supplementary file 2 [file e-64-0o773-Isup2.hkl]

# 
# h,k,l, Fc-squared, Fo-squared, sigma(Fo-squared) and status flag 
# 
data_I
_shelx_title ' C13 H15 Cl2 N O in C2/c' 
_shelx_refln_list_code          4 
_shelx_F_calc_maximum      366.14 
_exptl_crystal_F_000      1136.00 
_reflns_d_resolution_high  0.7603 
 
loop_ 
 _symmetry_equiv_pos_as_xyz 
 'x, y, z' 
 '-x, y, -z+1/2' 
 'x+1/2, y+1/2, z' 
 '-x+1/2, y+1/2, -z+1/2' 
 '-x, -y, -z' 
 'x, -y, z-1/2' 
 '-x+1/2, -y+1/2, -z' 
 'x+1/2, -y+1/2, z-1/2' 
 
_cell_length_a    26.1347 
_cell_length_b     4.9144 
_cell_length_c    20.4490 
_cell_angle_alpha  90.000 
_cell_angle_beta   90.167 
_cell_angle_gamma  90.000 
 
_shelx_F_squared_multiplier     1.000 
 
loop_ 
 _refln_index_h 
 _refln_index_k 
 _refln_index_l 
 _refln_F_squared_calc 
 _refln_F_squared_meas 
 _refln_F_squared_sigma 
 _refln_observed_status 
   2   0   0    17909.02    19272.34    325.30 o 
   4   0   0     2002.39     2094.78     44.95 o 
   6   0   0       43.41       43.31     14.86 o 
   8   0   0    39114.44    41523.36    699.88 o 
  10   0   0     6399.93     6369.46    128.11 o 
  12   0   0    33224.98    38137.53    654.67 o 
  14   0   0     1279.18     1215.47     52.41 o 
  16   0   0    14293.59    15244.35    290.43 o 
  18   0   0      126.06      150.74     22.63 o 
  20   0   0     1111.14      995.88     49.67 o 
  22   0   0      338.76      376.39     41.03 o 
  24   0   0     3933.77     3570.21    110.18 o 
  26   0   0      113.93       76.93     28.53 o 
  28   0   0        8.82      -50.71     65.04 o 
  30   0   0     2183.01     2143.66    114.44 o 
  32   0   0     2082.41     2213.12    275.66 o 
  34   0   0     1228.87     1322.63    132.38 o 
   1   1   0    17974.83    18211.63    389.11 o 
   3   1   0     1886.68     2053.13     45.38 o 
   5   1   0      257.28      248.66     12.17 o 
   7   1   0     3624.74     3639.29     61.39 o 
   9   1   0     9361.08     9805.37    144.19 o 
  11   1   0      197.23      264.35     18.21 o 
  13   1   0     2378.56     2824.24     53.01 o 
  15   1   0      261.08      309.31     17.93 o 
  17   1   0      581.39      515.71     23.75 o 
  19   1   0      794.44      733.49     29.76 o 
  21   1   0     4483.14     4435.37     85.39 o 
  23   1   0     2365.79     2252.44     58.44 o 
  25   1   0      367.04      454.67     32.63 o 
  27   1   0       82.00       74.23     24.60 o 
  29   1   0      158.53      196.07     32.97 o 
  31   1   0      232.61      297.97     47.91 o 
  33   1   0      203.31      222.77     60.20 o 
   0   2   0    38590.79    41398.88   1242.44 o 
   2   2   0     3268.11     3186.02     80.23 o 
   4   2   0       23.73       24.11     17.75 o 
   6   2   0      719.54      675.17     21.34 o 
   8   2   0    13574.56    14816.92    194.69 o 
  10   2   0     1122.55     1284.02     32.13 o 
  12   2   0       93.89       96.31     12.54 o 
  14   2   0        0.64        4.71     11.39 o 
  16   2   0     1692.14     1688.21     42.88 o 
  18   2   0      217.66      213.77     18.93 o 
  20   2   0       58.48       74.17     18.83 o 
  22   2   0     5897.97     5237.12    339.16 o 
  24   2   0      375.74      404.62     65.05 o 
  26   2   0      131.29      161.39     36.28 o 
  28   2   0      105.51       74.10     36.89 o 
  30   2   0      644.51      631.99     61.90 o 
  32   2   0      492.42      524.64     93.57 o 
   1   3   0     4742.05     4841.83    152.21 o 
   3   3   0     3889.09     4285.73    108.35 o 
   5   3   0      212.72      193.22     26.86 o 
   7   3   0     2222.84     2127.35     51.31 o 
   9   3   0     3801.81     3534.81     71.53 o 
  11   3   0       18.10       18.43     12.47 o 
  13   3   0      609.92      604.60     26.84 o 
  15   3   0     1119.34     1080.01     51.84 o 
  17   3   0     2409.48     2344.61     78.11 o 
  19   3   0      166.61      188.53     37.00 o 
  21   3   0      486.78      502.66     51.14 o 
  23   3   0      219.59      255.15     45.70 o 
  25   3   0      769.40      792.16     65.38 o 
  27   3   0        0.12       -1.40     34.34 o 
  29   3   0      856.52     1068.33     81.49 o 
   0   4   0      192.60      156.45     53.14 o 
   2   4   0     1945.95     1664.68     67.52 o 
   4   4   0       85.69      122.70     25.91 o 
   6   4   0     2047.02     2009.29     61.89 o 
   8   4   0     1653.81     1597.27     54.59 o 
  10   4   0     2035.32     1857.17     62.36 o 
  12   4   0      475.54      452.53     52.34 o 
  14   4   0      881.54      927.39     76.84 o 
  16   4   0     1675.54     1554.73     99.42 o 
  18   4   0     1548.03     1532.81    102.58 o 
  20   4   0      618.28      661.10    114.67 o 
  22   4   0      436.91      454.59     68.85 o 
  24   4   0       60.29       52.40     48.46 o 
  26   4   0      478.16      527.15     77.09 o 
   1   5   0      819.72      783.68     46.23 o 
   3   5   0       10.64        6.96     28.82 o 
   5   5   0       36.00       41.83     29.67 o 
   7   5   0     2236.56     2005.18    111.49 o 
   9   5   0     1273.04     1213.09     88.90 o 
  11   5   0       14.08      104.78     85.39 o 
  13   5   0        0.48       34.21     60.24 o 
  15   5   0      139.53      133.60    157.00 o 
  17   5   0     1265.55     1235.97     99.51 o 
  19   5   0        0.38       58.37     47.21 o 
  21   5   0       39.63       -0.38     56.69 o 
   0   6   0      406.95      370.79    106.02 o 
   2   6   0      406.44      558.75    116.70 o 
   4   6   0       65.77       75.13     88.50 o 
   6   6   0       14.00      -77.01     88.10 o 
   8   6   0      250.97      423.89     68.65 o 
  10   6   0      237.41      262.21     86.88 o 
  12   6   0      134.18      117.59     53.71 o 
 -33   1   1       79.76      -27.54     65.85 o 
 -31   1   1      920.85      867.57     63.58 o 
 -29   1   1     1605.09     1587.43     70.16 o 
 -27   1   1      633.70      625.65     43.69 o 
 -25   1   1      324.90      376.07     31.05 o 
 -23   1   1        2.23        2.53     17.31 o 
 -21   1   1     6032.54     5834.05    102.76 o 
 -19   1   1     1780.50     1709.59     53.09 o 
 -17   1   1     4043.84     3852.64    111.60 o 
 -15   1   1     7670.71     8131.33    120.48 o 
 -13   1   1    13081.30    14945.44    197.32 o 
 -11   1   1      177.93      263.79     16.73 o 
  -9   1   1    20923.84    22063.00    273.11 o 
  -7   1   1     2808.47     2930.12     46.73 o 
  -5   1   1     5213.68     5302.52     73.18 o 
  -3   1   1    61559.54    64528.05    831.41 o 
  -1   1   1      274.80      342.55     34.89 o 
   1   1   1      300.34      267.50     13.39 o 
   3   1   1    34572.20    36168.53    471.86 o 
   5   1   1     3529.31     3806.02     61.18 o 
   7   1   1    23032.35    24176.68    295.41 o 
   9   1   1     4837.86     5155.71     76.46 o 
  11   1   1    14111.76    14749.90    191.83 o 
  13   1   1    12682.18    13600.60    200.82 o 
  15   1   1     2922.93     2774.82     72.21 o 
  17   1   1       41.53       36.07     12.63 o 
  19   1   1     9368.23     9323.11    142.05 o 
  21   1   1    10000.69    10120.71    155.40 o 
  23   1   1       53.57       28.83     17.39 o 
  25   1   1      205.02      263.35     30.32 o 
  27   1   1     2293.20     2370.69     72.68 o 
  29   1   1     1095.99     1236.15     60.60 o 
  31   1   1      188.38      233.27     51.63 o 
  33   1   1      302.14      237.81    126.03 o 
 -32   2   1       32.25       94.20     61.22 o 
 -30   2   1      166.87      210.57     45.50 o 
 -28   2   1      339.20      444.97     54.29 o 
 -26   2   1      698.29      630.92     54.78 o 
 -24   2   1        8.63       20.11     24.64 o 
 -22   2   1       15.70        5.21     21.45 o 
 -20   2   1     1486.26     1290.89     66.18 o 
 -18   2   1     2457.03     2266.37     69.24 o 
 -16   2   1     3814.00     3753.27     77.57 o 
 -14   2   1       31.11       28.49     11.61 o 
 -12   2   1     4946.23     5327.12     93.83 o 
 -10   2   1    12634.86    13477.97    198.14 o 
  -8   2   1     6805.51     6971.99    111.57 o 
  -6   2   1      233.89      153.19     13.55 o 
  -4   2   1      954.31      868.16     25.94 o 
  -2   2   1    15765.28    16885.90    348.69 o 
   0   2   1    18344.43    20097.57    448.39 o 
   2   2   1      211.15      284.97     21.67 o 
   4   2   1      127.97       71.12     11.46 o 
   6   2   1     2478.25     2525.04     51.16 o 
   8   2   1     1183.00     1154.74     29.60 o 
  10   2   1       18.25       62.17     11.09 o 
  12   2   1     3554.49     3349.04     79.44 o 
  14   2   1      994.69      974.47     30.80 o 
  16   2   1     1882.10     1800.14     45.01 o 
  18   2   1      374.61      319.56     21.30 o 
  20   2   1     1427.98     1449.29     44.14 o 
  22   2   1      157.63      186.09     24.76 o 
  24   2   1       52.59       79.74     38.78 o 
  26   2   1       13.53       74.69     32.18 o 
  28   2   1     1655.36     1779.74    128.20 o 
  30   2   1      825.35      832.60     70.20 o 
  32   2   1       87.57      121.35     48.43 o 
 -29   3   1      185.12       64.70     52.32 o 
 -27   3   1      109.89       75.66     40.40 o 
 -25   3   1       32.10       49.52     57.14 o 
 -23   3   1       71.59      158.36     35.97 o 
 -21   3   1      321.26      363.25     45.04 o 
 -19   3   1      687.16      749.02     46.18 o 
 -17   3   1     1424.66     1384.45     58.52 o 
 -15   3   1     2401.97     2412.21     77.39 o 
 -13   3   1        3.01        6.81     13.90 o 
 -11   3   1      103.75       89.26     15.10 o 
  -9   3   1     1166.50     1253.45     59.77 o 
  -7   3   1     1755.78     1498.28     45.25 o 
  -5   3   1      379.71      310.05     22.61 o 
  -3   3   1     2857.76     3177.06     86.87 o 
  -1   3   1      207.18      184.14     31.32 o 
   1   3   1     5985.17     6183.20    143.29 o 
   3   3   1      956.13     1052.20     46.61 o 
   5   3   1      997.14     1098.23     59.75 o 
   7   3   1      261.99      259.75     27.50 o 
   9   3   1     3740.37     3480.78     97.81 o 
  11   3   1      114.71      115.06     15.95 o 
  13   3   1       16.78       29.26     14.02 o 
  15   3   1     3610.44     3655.83     73.39 o 
  17   3   1      632.82      709.66     53.72 o 
  19   3   1        0.70       11.39     25.96 o 
  21   3   1       15.86      -10.00     29.48 o 
  23   3   1      172.89      143.99     36.41 o 
  25   3   1      874.23      855.99     69.07 o 
  27   3   1      315.95      349.95     51.96 o 
  29   3   1      225.49      255.78     53.76 o 
 -26   4   1      281.11      435.57     76.88 o 
 -24   4   1      122.90      158.45    132.32 o 
 -22   4   1       12.70      -42.76     77.48 o 
 -20   4   1       80.59      154.27     52.13 o 
 -18   4   1        9.65      -45.17     45.17 o 
 -16   4   1      451.43      485.06     59.07 o 
 -14   4   1      317.32      338.37     52.47 o 
 -12   4   1      588.11      537.31     45.88 o 
 -10   4   1     4516.17     4764.80    289.05 o 
  -8   4   1      126.95      141.73     34.31 o 
  -6   4   1      439.64      490.47     52.15 o 
  -4   4   1      222.51      272.14     36.42 o 
  -2   4   1     2976.41     2850.45     91.77 o 
   0   4   1     4261.09     4213.51    140.45 o 
   2   4   1      760.00      701.73     45.04 o 
   4   4   1      795.53      757.26     56.24 o 
   6   4   1     1873.92     1878.80     69.15 o 
   8   4   1     2281.55     2096.78     64.38 o 
  10   4   1      332.41      298.84     26.50 o 
  12   4   1     2423.60     2449.80     87.86 o 
  14   4   1       41.90      -21.44     46.79 o 
  16   4   1        2.45        8.92     32.78 o 
  18   4   1      199.75      194.01     46.73 o 
  20   4   1     2968.98     2786.71    144.29 o 
  22   4   1        4.74      -20.41     36.49 o 
  24   4   1      299.17      262.67     76.19 o 
  26   4   1        0.11       29.84     44.57 o 
 -21   5   1       82.12      101.73     94.66 o 
 -19   5   1      367.84      311.10     63.59 o 
 -17   5   1        5.39       12.54     44.57 o 
 -15   5   1        5.78        5.40    109.73 o 
 -13   5   1        4.95       18.15     76.88 o 
 -11   5   1      250.98      248.42     51.65 o 
  -9   5   1       49.38       68.12     40.64 o 
  -7   5   1     1960.99     2212.38    115.32 o 
  -5   5   1      490.30      523.52     44.86 o 
  -3   5   1       38.56       46.47     29.77 o 
  -1   5   1      196.86      209.33     31.08 o 
   1   5   1      943.57      947.21     50.73 o 
   3   5   1      410.98      415.85     42.20 o 
   5   5   1      431.75      407.45     51.78 o 
   7   5   1      179.96      178.02     41.04 o 
   9   5   1     1416.45     1456.97     95.99 o 
  11   5   1      791.91      802.33     77.82 o 
  13   5   1        1.16       -0.92     62.54 o 
  15   5   1        1.56       78.90     44.04 o 
  17   5   1     1017.35     1140.09    160.38 o 
  19   5   1       72.75       99.11     53.34 o 
  21   5   1      311.66      495.38    189.25 o 
 -12   6   1        5.62      -30.32     51.54 o 
 -10   6   1      258.53      308.16     62.65 o 
  -8   6   1       57.49       72.94     57.01 o 
  -6   6   1        0.54       46.38     49.12 o 
  -4   6   1      131.84      188.25     55.10 o 
  -2   6   1       61.89      172.55     81.13 o 
   0   6   1       89.93      355.06     71.90 o 
   2   6   1       26.69       35.70     59.50 o 
   4   6   1      136.12      198.72     57.16 o 
   6   6   1      306.29      326.62    100.61 o 
   8   6   1      218.88      274.52     62.30 o 
  10   6   1       81.60      160.18     56.53 o 
  12   6   1       26.15       81.58     55.55 o 
 -34   0   2      215.56      305.61     84.11 o 
 -32   0   2      594.00      533.19     91.95 o 
 -30   0   2     2447.89     2568.38    126.54 o 
 -28   0   2     2109.56     2031.51    105.44 o 
 -26   0   2      189.75      165.22     47.46 o 
 -24   0   2      645.12      464.03     40.64 o 
 -22   0   2     1647.63     1765.98     69.69 o 
 -20   0   2     2603.50     2740.02     85.75 o 
 -18   0   2      528.18      564.61     36.16 o 
 -16   0   2     3877.95     4386.00    108.19 o 
 -14   0   2     6804.98     6596.99    141.53 o 
 -12   0   2    26878.57    31084.66    539.87 o 
 -10   0   2      957.05     1140.92     38.66 o 
  -8   0   2      387.53      455.72     41.31 o 
  -6   0   2     7851.34     8375.42    154.92 o 
  -4   0   2     4148.91     4206.13     80.38 o 
  -2   0   2      267.85      235.88     13.67 o 
   0   0   2     1247.92     1256.46     28.31 o 
   2   0   2     1117.51     1121.61     33.23 o 
   4   0   2     7641.73     7818.08    173.07 o 
   6   0   2    10813.98    11284.43    201.15 o 
   8   0   2       58.94       80.74     12.49 o 
  10   0   2    39370.68    41848.39    711.87 o 
  12   0   2      939.32     1014.37     38.43 o 
  14   0   2     2368.94     2773.14     75.17 o 
  16   0   2       68.46       65.00     23.32 o 
  18   0   2    24325.54    24845.22    454.17 o 
  20   0   2     2903.33     2843.05     88.38 o 
  22   0   2      160.29      158.58     28.36 o 
  24   0   2       68.26       73.07     30.16 o 
  26   0   2     3556.49     3653.52    116.57 o 
  28   0   2     1133.46     1117.35     76.05 o 
  30   0   2       82.88      135.38     45.61 o 
  32   0   2     2664.81     3011.72    143.12 o 
  34   0   2       24.41      -81.68    102.50 o 
 -33   1   2       11.77       99.88     57.22 o 
 -31   1   2       67.18       93.48     38.43 o 
 -29   1   2        0.02      -27.43     27.43 o 
 -27   1   2      103.60      119.14     28.75 o 
 -25   1   2      141.22      175.27     28.05 o 
 -23   1   2      183.35      212.79     25.01 o 
 -21   1   2       84.71       66.52     17.37 o 
 -19   1   2     1258.15     1205.00     37.53 o 
 -17   1   2        1.11       -2.69     12.12 o 
 -15   1   2      306.61      264.75     17.35 o 
 -13   1   2     1344.55     1500.74     38.84 o 
 -11   1   2      922.48      903.32     24.53 o 
  -9   1   2      722.54      938.43     22.97 o 
  -7   1   2     2286.37     2137.36     36.39 o 
  -5   1   2      257.65      177.07     10.04 o 
  -3   1   2     4532.07     4901.33     65.88 o 
  -1   1   2       71.55       46.98     10.19 o 
   1   1   2     5835.38     5747.82     96.19 o 
   3   1   2     3351.98     3271.35     52.73 o 
   5   1   2       12.21        4.85      7.48 o 
   7   1   2      881.97      789.03     21.73 o 
   9   1   2     3507.31     3651.64     58.72 o 
  11   1   2     7355.89     7909.20    112.25 o 
  13   1   2     1157.47     1285.80     32.49 o 
  15   1   2      347.43      424.56     19.90 o 
  17   1   2      241.44      269.88     20.86 o 
  19   1   2      418.62      418.05     26.37 o 
  21   1   2       15.82        5.49     14.52 o 
  23   1   2        3.04       35.77     23.34 o 
  25   1   2        0.47       34.95     19.37 o 
  27   1   2      671.61      661.35     40.16 o 
  29   1   2       81.37       31.35     30.43 o 
  31   1   2       29.51        1.19     37.69 o 
  33   1   2       36.92      -43.53     43.53 o 
 -32   2   2        3.95        8.27     43.13 o 
 -30   2   2     1142.03     1195.02     96.87 o 
 -28   2   2      671.31      720.79     63.17 o 
 -26   2   2      300.23      326.94     37.15 o 
 -24   2   2        2.97       55.27     25.04 o 
 -22   2   2       44.29       60.51     23.82 o 
 -20   2   2     2734.02     2441.19     78.02 o 
 -18   2   2       81.50       92.84     18.82 o 
 -16   2   2       17.10       32.61     12.97 o 
 -14   2   2     4650.33     4517.36    119.80 o 
 -12   2   2     5504.16     5621.49     88.43 o 
 -10   2   2      571.61      573.28     19.88 o 
  -8   2   2     1152.00     1187.11     29.88 o 
  -6   2   2     2747.60     2646.53     50.44 o 
  -4   2   2     1125.53     1098.64     29.54 o 
  -2   2   2      371.83      397.83     24.82 o 
   0   2   2     2275.92     2309.29     66.39 o 
   2   2   2      479.58      448.03     22.82 o 
   4   2   2       20.55       18.18     11.22 o 
   6   2   2      642.97      719.69     32.49 o 
   8   2   2      882.14      907.74     30.10 o 
  10   2   2    10023.88    10262.29    143.71 o 
  12   2   2      577.61      513.14     21.70 o 
  14   2   2      189.90      168.83     15.98 o 
  16   2   2      364.09      382.17     23.42 o 
  18   2   2     4201.58     4232.51     80.41 o 
  20   2   2      184.12      192.06     20.40 o 
  22   2   2      508.32      479.52     37.81 o 
  24   2   2        5.25       12.17     29.86 o 
  26   2   2     1403.76     1415.61     78.36 o 
  28   2   2      248.35      223.31     44.41 o 
  30   2   2      206.00      265.68     49.60 o 
  32   2   2      673.67      692.21     68.29 o 
 -29   3   2        3.89        1.05     41.48 o 
 -27   3   2        0.35      -26.65     50.68 o 
 -25   3   2       43.31      -10.37     57.62 o 
 -23   3   2     1016.71     1051.51     70.42 o 
 -21   3   2     1389.30     1422.69     78.21 o 
 -19   3   2      513.60      578.05     41.17 o 
 -17   3   2      336.70      337.16     36.92 o 
 -15   3   2      120.10      123.24     36.48 o 
 -13   3   2      127.67       50.39     44.82 o 
 -11   3   2     2078.90     2010.60     53.09 o 
  -9   3   2      232.08      261.35     17.74 o 
  -7   3   2     1639.54     1616.75     46.72 o 
  -5   3   2      461.84      413.82     22.10 o 
  -3   3   2      368.94      356.06     23.50 o 
  -1   3   2      737.11      804.42     53.73 o 
   1   3   2     6028.39     5973.56    140.14 o 
   3   3   2     4393.39     4413.41    112.05 o 
   5   3   2      639.26      673.83     36.37 o 
   7   3   2        0.87       12.91     14.86 o 
   9   3   2     2951.65     2950.11     65.03 o 
  11   3   2     5657.59     5647.77     95.82 o 
  13   3   2       76.98       55.68     14.67 o 
  15   3   2        5.46       -4.27     16.04 o 
  17   3   2     2247.96     2228.60     66.53 o 
  19   3   2     5018.09     4734.11    150.02 o 
  21   3   2      686.86      706.38     57.84 o 
  23   3   2      172.04      238.49     44.59 o 
  25   3   2       28.95      109.80     41.24 o 
  27   3   2     1824.03     1867.67    101.03 o 
  29   3   2       40.10        4.05     39.51 o 
 -26   4   2       78.54      -28.68    106.69 o 
 -24   4   2     1589.89     1631.98    116.96 o 
 -22   4   2       34.08      142.48     51.14 o 
 -20   4   2        0.35        8.25     35.54 o 
 -18   4   2      297.73      333.95     54.15 o 
 -16   4   2     1067.71      957.11     76.95 o 
 -14   4   2      207.54      196.12     45.64 o 
 -12   4   2     2795.41     2653.86     97.69 o 
 -10   4   2        8.29       32.71     44.71 o 
  -8   4   2     1340.39     1249.61    105.06 o 
  -6   4   2       19.91       -4.59     14.78 o 
  -4   4   2        4.10       -6.38     22.64 o 
  -2   4   2     1576.59     1547.89     54.47 o 
   0   4   2     2489.03     2493.62     86.39 o 
   2   4   2        0.05       70.59     25.13 o 
   4   4   2      127.95      155.53     24.93 o 
   6   4   2        1.39       12.35     20.90 o 
   8   4   2     2033.21     1940.26     70.81 o 
  10   4   2      329.68      315.46     27.93 o 
  12   4   2     3368.64     3051.43    101.04 o 
  14   4   2      164.69      212.69     47.80 o 
  16   4   2      106.56      134.02     39.11 o 
  18   4   2      291.59      246.92     52.08 o 
  20   4   2      248.34      260.19     45.69 o 
  22   4   2      230.11      292.05     50.69 o 
  24   4   2       55.02       57.71     43.87 o 
  26   4   2      161.15      117.94     48.71 o 
 -21   5   2      266.37      349.99    104.53 o 
 -19   5   2      407.17      466.68    130.56 o 
 -17   5   2      329.23      385.80     99.46 o 
 -15   5   2      303.17      328.27     56.61 o 
 -13   5   2        2.39       28.53     41.74 o 
 -11   5   2      387.30      370.80     56.37 o 
  -9   5   2     1980.83     1960.95    110.29 o 
  -7   5   2       50.21       23.57     34.50 o 
  -5   5   2      562.94      549.51     59.79 o 
  -3   5   2     1646.39     1683.89     65.89 o 
  -1   5   2       74.57       84.98     37.24 o 
   1   5   2        3.95       -4.17     28.03 o 
   3   5   2       87.07       61.77     29.46 o 
   5   5   2      868.20      913.23     55.43 o 
   7   5   2        3.46      -10.03     44.36 o 
   9   5   2     1185.57     1048.15    211.02 o 
  11   5   2     3627.63     3506.23    159.72 o 
  13   5   2       28.99      -55.71     55.71 o 
  15   5   2       65.88       93.36     88.84 o 
  17   5   2      237.63      242.46     56.89 o 
  19   5   2       35.68       33.71     46.52 o 
  21   5   2       59.55       11.41     61.80 o 
 -12   6   2      103.67       52.53    123.39 o 
 -10   6   2     1192.25     1017.42     96.07 o 
  -8   6   2      744.40      787.55    130.36 o 
  -6   6   2       10.30       39.92     47.65 o 
  -4   6   2       61.38       40.35     52.46 o 
  -2   6   2       64.52      153.92    125.29 o 
   0   6   2      106.23      293.84     82.22 o 
   2   6   2      471.62      525.21     66.41 o 
   4   6   2      220.91      332.44    118.86 o 
   6   6   2      120.09        8.99     78.57 o 
   8   6   2      159.89      201.79     62.13 o 
  10   6   2      272.31      390.67     67.57 o 
  12   6   2       73.83       53.95    128.19 o 
 -33   1   3     2667.81     2876.99    120.34 o 
 -31   1   3      228.68      302.49     57.73 o 
 -29   1   3      405.71      421.36     47.44 o 
 -27   1   3     1142.52     1169.46     58.16 o 
 -25   1   3      169.29      293.14     32.64 o 
 -23   1   3     2779.33     2801.41     82.63 o 
 -21   1   3        0.56       -4.31     16.78 o 
 -19   1   3     4828.27     4681.22    113.78 o 
 -17   1   3       15.95        6.18     15.58 o 
 -15   1   3     4384.48     4417.04     75.44 o 
 -13   1   3     2302.55     2600.76     49.79 o 
 -11   1   3     6047.64     6223.75     91.25 o 
  -9   1   3       82.27      105.18     10.85 o 
  -7   1   3     7568.09     7328.24    122.02 o 
  -5   1   3      619.30      582.62     26.56 o 
  -3   1   3    36845.93    39466.65    516.61 o 
  -1   1   3     3374.80     3416.01     55.12 o 
   1   1   3   105426.45   109326.02   1401.00 o 
   3   1   3       85.95      107.04     12.52 o 
   5   1   3    13288.97    13731.80    189.83 o 
   7   1   3       67.28       64.01      9.47 o 
   9   1   3    10204.82    10504.74    140.25 o 
  11   1   3        8.68        2.51      8.97 o 
  13   1   3     4972.87     5254.38     83.79 o 
  15   1   3      380.76      363.72     19.00 o 
  17   1   3     5985.73     6088.62     99.78 o 
  19   1   3      271.23      304.66     20.78 o 
  21   1   3        0.77        0.72     14.24 o 
  23   1   3     1024.27     1025.05     44.15 o 
  25   1   3     1616.11     1574.54     56.70 o 
  27   1   3      223.38      159.25     32.00 o 
  29   1   3     1208.75     1408.40     67.70 o 
  31   1   3     1940.77     1831.96    117.85 o 
  33   1   3     2741.02     2838.45    156.90 o 
 -32   2   3      412.94      426.76     81.88 o 
 -30   2   3        1.25      -19.00     38.83 o 
 -28   2   3        5.00       10.18     31.76 o 
 -26   2   3      207.13      228.29     34.76 o 
 -24   2   3     4162.19     3906.78    126.28 o 
 -22   2   3      253.43      300.81     32.85 o 
 -20   2   3       33.94       60.45     22.85 o 
 -18   2   3       49.48       53.08     22.02 o 
 -16   2   3     2391.39     2381.12     59.48 o 
 -14   2   3      737.63      754.88     24.81 o 
 -12   2   3     2165.21     2094.93     44.81 o 
 -10   2   3      404.00      420.27     16.88 o 
  -8   2   3     5382.60     5173.64     84.29 o 
  -6   2   3     1367.95     1251.60     39.80 o 
  -4   2   3       50.39       38.40     10.16 o 
  -2   2   3      247.95      369.28     21.19 o 
   0   2   3      533.22      422.09     17.55 o 
   2   2   3      209.68      336.10     36.11 o 
   4   2   3      474.20      405.48     22.44 o 
   6   2   3     2298.81     2343.07     48.54 o 
   8   2   3     2008.04     2091.12     46.13 o 
  10   2   3      448.54      436.40     20.66 o 
  12   2   3      399.23      577.47     23.03 o 
  14   2   3       20.70       18.59     12.50 o 
  16   2   3      104.73      131.79     15.78 o 
  18   2   3       43.51       39.08     15.19 o 
  20   2   3       63.70       40.94     22.65 o 
  22   2   3     1618.74     1499.33     53.57 o 
  24   2   3        0.12       32.28     24.24 o 
  26   2   3       97.11       81.42     48.61 o 
  28   2   3       19.35       26.65     35.41 o 
  30   2   3      221.80      150.97     50.44 o 
  32   2   3      175.17       99.04     63.57 o 
 -29   3   3      146.92      268.57    161.39 o 
 -27   3   3     1520.76     1557.90    237.59 o 
 -25   3   3        2.52       21.20     39.60 o 
 -23   3   3      281.22      219.12     53.82 o 
 -21   3   3     2699.27     2546.18     99.37 o 
 -19   3   3      124.21      131.06     29.66 o 
 -17   3   3      150.46      142.70     52.28 o 
 -15   3   3     2017.40     2038.42     80.48 o 
 -13   3   3     2620.54     2589.59     89.36 o 
 -11   3   3      185.71      181.78     27.52 o 
  -9   3   3      406.56      466.54     28.92 o 
  -7   3   3      530.25      573.20     26.15 o 
  -5   3   3     2409.36     2410.81     55.22 o 
  -3   3   3      426.99      471.95     32.79 o 
  -1   3   3      420.68      473.50     27.73 o 
   1   3   3     1715.69     1970.92     72.64 o 
   3   3   3     5313.68     5252.56    125.41 o 
   5   3   3      564.40      596.77     31.05 o 
   7   3   3       98.26      134.23     27.84 o 
   9   3   3       88.75      104.57     18.44 o 
  11   3   3     2836.92     2993.62     61.86 o 
  13   3   3      275.50      234.81     22.55 o 
  15   3   3       70.29       98.66     20.52 o 
  17   3   3        1.81        3.90     19.05 o 
  19   3   3     3190.35     2938.39     91.60 o 
  21   3   3     1233.12     1139.87     72.65 o 
  23   3   3        0.02      -28.33     31.71 o 
  25   3   3      257.82      177.50     43.18 o 
  27   3   3     1049.29      941.04    105.69 o 
  29   3   3        0.52       57.72     41.37 o 
 -26   4   3      170.09      249.95     62.79 o 
 -24   4   3      847.74      816.28     85.41 o 
 -22   4   3       45.81       85.28     46.61 o 
 -20   4   3     1042.84      983.67     84.61 o 
 -18   4   3      496.04      472.81     88.98 o 
 -16   4   3     2919.92     2656.75    130.24 o 
 -14   4   3      381.03      414.68     52.79 o 
 -12   4   3     2482.92     2260.18    112.47 o 
 -10   4   3     2080.34     2105.97    101.36 o 
  -8   4   3       15.72       10.63     22.20 o 
  -6   4   3        1.05       -7.03     24.10 o 
  -4   4   3      465.12      498.84     48.89 o 
  -2   4   3     2087.71     2076.88     79.53 o 
   0   4   3       14.38       -3.77     17.94 o 
   2   4   3        0.62      -23.06     23.06 o 
   4   4   3        0.15        1.60     19.86 o 
   6   4   3        2.63       27.82     19.31 o 
   8   4   3     2694.10     2468.62    157.14 o 
  10   4   3      127.75      186.02     34.63 o 
  12   4   3      235.71      245.27     25.58 o 
  14   4   3       72.44       64.52     23.16 o 
  16   4   3      562.64      665.23     81.10 o 
  18   4   3      908.45      894.25     82.23 o 
  20   4   3      347.71      344.15     49.95 o 
  22   4   3     1123.40     1096.93     80.54 o 
  24   4   3      117.63       83.97     71.75 o 
  26   4   3      373.28      319.90     55.18 o 
 -21   5   3     1085.21     1159.89    107.55 o 
 -19   5   3      112.34       29.88     46.21 o 
 -17   5   3       79.67       53.88     92.43 o 
 -15   5   3      480.08      476.80     82.55 o 
 -13   5   3      651.10      709.18    139.01 o 
 -11   5   3        3.40       20.33     37.27 o 
  -9   5   3        2.84        2.39     33.14 o 
  -7   5   3     1248.06     1275.32     86.11 o 
  -5   5   3     2269.88     2164.27    109.74 o 
  -3   5   3      187.29      170.65     28.79 o 
  -1   5   3      166.01      147.78     36.38 o 
   1   5   3      228.41      233.51     41.13 o 
   3   5   3     1222.70     1209.36     64.69 o 
   5   5   3      144.19      167.37     64.06 o 
   7   5   3      224.92      204.70     41.40 o 
   9   5   3       59.23       71.49     29.81 o 
  11   5   3     1872.70     1802.98    181.88 o 
  13   5   3      380.06      389.27    108.25 o 
  15   5   3        1.22        9.89     72.07 o 
  17   5   3      267.54      247.88     80.12 o 
  19   5   3      465.30      425.25     70.44 o 
  21   5   3       55.69      191.03     58.60 o 
 -12   6   3      271.59      351.27     70.41 o 
 -10   6   3      779.15     1073.41    146.99 o 
  -8   6   3       45.52       89.58     53.01 o 
  -6   6   3      122.27      132.50     57.31 o 
  -4   6   3       95.45      109.11     50.48 o 
  -2   6   3      282.59      261.08     55.22 o 
   0   6   3        0.21      -38.00     50.98 o 
   2   6   3       63.99      134.66    102.30 o 
   4   6   3      183.01      235.15     58.42 o 
   6   6   3        0.82      -25.43     42.82 o 
   8   6   3      259.05      351.47     68.22 o 
  10   6   3        0.68       -8.61     75.39 o 
  12   6   3       56.68       55.74    118.66 o 
 -34   0   4       12.63      -55.17     55.17 o 
 -32   0   4       47.90       47.73     68.69 o 
 -30   0   4       93.69      195.67     65.04 o 
 -28   0   4     1419.75     1311.98     87.22 o 
 -26   0   4     3540.86     3054.63    129.28 o 
 -24   0   4        4.62       95.89     33.85 o 
 -22   0   4       24.97       78.00     25.27 o 
 -20   0   4     5304.22     4807.79    124.01 o 
 -18   0   4     3690.70     3476.22     95.90 o 
 -16   0   4      806.37      747.04     38.07 o 
 -14   0   4      763.88      702.44     63.13 o 
 -12   0   4    75940.89    85108.46   1425.31 o 
 -10   0   4     6163.94     7360.03    146.91 o 
  -8   0   4     3676.26     3960.28     86.17 o 
  -6   0   4      141.76      158.51     29.68 o 
  -4   0   4    38066.49    40541.15   1175.10 o 
  -2   0   4       25.46        6.89      8.07 o 
   0   0   4    74705.83    78129.95   1292.99 o 
   2   0   4    52171.83    55540.96    924.29 o 
   4   0   4    22699.80    22458.20    473.02 o 
   6   0   4     6952.04     7507.84    176.51 o 
   8   0   4       79.61       45.88     15.35 o 
  10   0   4     1737.69     1600.33    109.24 o 
  12   0   4     7999.16     7771.59    157.85 o 
  14   0   4       70.74       76.36     16.99 o 
  16   0   4        4.31      -15.27     15.27 o 
  18   0   4    20255.54    19020.92    965.88 o 
  20   0   4    15547.46    14802.15    294.42 o 
  22   0   4    11977.17    11515.35    245.12 o 
  24   0   4      241.21      230.83     32.46 o 
  26   0   4     1101.41      995.84     77.84 o 
  28   0   4     3303.53     3231.55    112.63 o 
  30   0   4       78.00      118.69     49.22 o 
  32   0   4      176.76       93.17     82.76 o 
 -33   1   4      870.61      885.19    167.68 o 
 -31   1   4      141.38      239.16     46.31 o 
 -29   1   4      489.40      533.32     52.09 o 
 -27   1   4      124.84      164.69     38.96 o 
 -25   1   4      189.56      192.66     29.48 o 
 -23   1   4     1635.85     1454.36     71.85 o 
 -21   1   4     5673.08     5631.85    112.02 o 
 -19   1   4      209.49      228.75     21.59 o 
 -17   1   4      515.63      556.04     25.69 o 
 -15   1   4     2756.01     2789.52     59.01 o 
 -13   1   4      201.25      152.33     12.70 o 
 -11   1   4      872.17     1095.52     26.51 o 
  -9   1   4      586.95      584.74     22.59 o 
  -7   1   4      827.07      804.02     33.99 o 
  -5   1   4     9741.64    10322.36    194.60 o 
  -3   1   4     3337.94     3513.37     49.79 o 
  -1   1   4    21461.43    22217.61    270.19 o 
   1   1   4    28875.23    30620.46    403.14 o 
   3   1   4    11164.79    11543.63    163.92 o 
   5   1   4        5.95       18.09     10.87 o 
   7   1   4      175.65      191.09     13.39 o 
   9   1   4     2991.73     3378.68     60.99 o 
  11   1   4      167.23      114.08     11.40 o 
  13   1   4     2941.76     2882.55     54.54 o 
  15   1   4      532.11      556.40     23.06 o 
  17   1   4      396.51      408.41     23.64 o 
  19   1   4       50.05       48.74     14.54 o 
  21   1   4      764.06      780.53     35.08 o 
  23   1   4      798.59      729.11     33.13 o 
  25   1   4        4.24       -2.26     18.31 o 
  27   1   4       83.42      112.21     32.73 o 
  29   1   4      384.77      372.64     42.20 o 
  31   1   4      164.56      148.23     38.20 o 
  33   1   4      297.28      305.01     54.61 o 
 -32   2   4       62.92       23.12     64.10 o 
 -30   2   4       53.36       23.08     41.33 o 
 -28   2   4      780.11      668.74     52.76 o 
 -26   2   4     1225.30     1163.01     61.19 o 
 -24   2   4        8.62      -20.70     23.84 o 
 -22   2   4     2535.68     2493.25     83.27 o 
 -20   2   4     8577.24     8322.57    174.32 o 
 -18   2   4     1136.21     1138.99     60.05 o 
 -16   2   4      285.51      257.21     32.19 o 
 -14   2   4      840.59      815.03     32.81 o 
 -12   2   4     3922.03     3783.58     79.99 o 
 -10   2   4       42.38       76.46     10.30 o 
  -8   2   4       46.03       76.19     21.20 o 
  -6   2   4      685.74      732.17     21.33 o 
  -4   2   4     8406.36     8771.66    151.91 o 
  -2   2   4     9888.86    11144.41    185.71 o 
   0   2   4     3206.22     3588.59     60.59 o 
   2   2   4      295.34      224.75     13.40 o 
   4   2   4     2424.99     2389.61     57.75 o 
   6   2   4       79.20       64.90     15.11 o 
   8   2   4     1143.48     1405.83     40.62 o 
  10   2   4     2785.21     2825.24     58.17 o 
  12   2   4     4917.68     4894.69     82.07 o 
  14   2   4      147.80      213.13     17.15 o 
  16   2   4      378.27      443.36     23.42 o 
  18   2   4     4314.57     4265.69     93.16 o 
  20   2   4     1697.27     1676.75     57.38 o 
  22   2   4        1.47       -2.46     17.38 o 
  24   2   4      448.24      364.34     36.65 o 
  26   2   4      924.42      999.53     56.96 o 
  28   2   4      780.68      889.78     67.46 o 
  30   2   4        5.34       10.82     39.50 o 
  32   2   4        6.63       48.65     41.83 o 
 -29   3   4     1563.77     1708.30    119.10 o 
 -27   3   4      430.02      384.95     64.79 o 
 -25   3   4      594.27      679.23     72.67 o 
 -23   3   4       94.79      124.65     36.34 o 
 -21   3   4     1110.06     1101.22     66.65 o 
 -19   3   4       89.64       89.60     57.06 o 
 -17   3   4      908.09      819.14     56.65 o 
 -15   3   4     7263.33     6928.30    174.10 o 
 -13   3   4    10666.63    10422.64    231.82 o 
 -11   3   4      379.14      325.28     32.65 o 
  -9   3   4     3255.28     3171.27     75.85 o 
  -7   3   4     1688.61     1603.91     47.48 o 
  -5   3   4     6100.48     6004.07    104.82 o 
  -3   3   4     6719.36     7241.18    140.57 o 
  -1   3   4      131.08      183.28     18.10 o 
   1   3   4       78.54       84.06     15.94 o 
   3   3   4     2477.90     2380.52     64.70 o 
   5   3   4     1257.41     1155.79     43.44 o 
   7   3   4      423.80      504.29     63.23 o 
   9   3   4      158.15      206.35     30.96 o 
  11   3   4       15.73       26.31     17.86 o 
  13   3   4      567.74      583.57     31.54 o 
  15   3   4       20.74       12.65     17.56 o 
  17   3   4        0.52       -8.17     18.36 o 
  19   3   4      281.27      272.30     27.88 o 
  21   3   4      388.95      397.66     47.17 o 
  23   3   4        0.03      -26.70     29.69 o 
  25   3   4       32.32       56.83     35.32 o 
  27   3   4        1.61       43.40     47.04 o 
  29   3   4      519.97      546.81    136.38 o 
 -26   4   4      299.89      286.08     64.48 o 
 -24   4   4      442.49      499.90    119.47 o 
 -22   4   4       23.52       14.01     46.12 o 
 -20   4   4      126.13      118.75     60.92 o 
 -18   4   4      169.35      253.52     49.22 o 
 -16   4   4      208.40      201.75     35.07 o 
 -14   4   4        0.79      -14.56     25.07 o 
 -12   4   4        3.22       69.35     28.69 o 
 -10   4   4      521.70      415.54     40.32 o 
  -8   4   4      165.42      187.63     31.06 o 
  -6   4   4     1253.74     1278.49     52.33 o 
  -4   4   4       85.24       73.96     20.54 o 
  -2   4   4     2517.89     2448.03     72.11 o 
   0   4   4      211.39      221.41     25.75 o 
   2   4   4      588.38      602.35     33.31 o 
   4   4   4     1047.51     1192.97     57.04 o 
   6   4   4     5270.07     5019.55    131.66 o 
   8   4   4     1229.48     1168.84     55.39 o 
  10   4   4        4.02      -15.36     21.31 o 
  12   4   4        7.96        2.45     17.78 o 
  14   4   4     1331.10     1244.85     49.69 o 
  16   4   4      914.42      956.90     67.51 o 
  18   4   4      115.94      139.54     38.58 o 
  20   4   4       27.52       20.27     36.72 o 
  22   4   4      381.13      396.98     72.60 o 
  24   4   4      151.36      175.51     46.62 o 
  26   4   4       80.01       90.79     87.18 o 
 -21   5   4       71.04       54.70     57.05 o 
 -19   5   4        2.45      -56.99     57.74 o 
 -17   5   4      124.02       90.29     50.78 o 
 -15   5   4       24.32       77.10     40.94 o 
 -13   5   4      397.23      458.06     63.65 o 
 -11   5   4      128.35      182.11     74.37 o 
  -9   5   4      154.53      247.22     79.92 o 
  -7   5   4      120.29      191.17     43.39 o 
  -5   5   4      199.83      246.25     68.43 o 
  -3   5   4      748.43      698.29     67.10 o 
  -1   5   4      100.12       95.22     56.70 o 
   1   5   4      977.96      941.74     57.88 o 
   3   5   4       85.25       99.18     43.43 o 
   5   5   4      592.74      596.11     47.95 o 
   7   5   4      445.53      401.49     41.37 o 
   9   5   4     2088.26     2068.95    107.31 o 
  11   5   4     1222.89     1249.46     96.49 o 
  13   5   4        0.08       28.94     39.61 o 
  15   5   4       34.97       55.08     51.59 o 
  17   5   4      215.52      178.94     79.71 o 
  19   5   4       29.04       34.20     47.48 o 
  21   5   4       29.04       38.23     55.48 o 
 -10   6   4       28.51      135.22     87.22 o 
  -8   6   4        1.65       11.92     51.00 o 
  -6   6   4      508.74      470.58     72.83 o 
  -4   6   4      254.78      173.74     52.79 o 
  -2   6   4      110.69      120.25     51.88 o 
   0   6   4       31.74       50.24     49.26 o 
   2   6   4       75.33      121.84     59.23 o 
   4   6   4       32.20       59.13     45.50 o 
   6   6   4      102.71      101.82     82.08 o 
   8   6   4       40.12      -11.77     51.51 o 
  10   6   4      141.35      139.73    189.58 o 
 -33   1   5     1378.82     1636.73    111.76 o 
 -31   1   5      939.12     1064.54     77.63 o 
 -29   1   5      381.96      535.96     87.25 o 
 -27   1   5     2063.85     2081.28     90.14 o 
 -25   1   5       29.23      -21.38     22.05 o 
 -23   1   5     2678.11     2335.28     77.31 o 
 -21   1   5      122.43      179.25     25.61 o 
 -19   1   5     4324.04     4151.35     88.12 o 
 -17   1   5        3.91       13.95     12.48 o 
 -15   1   5     8625.66     8932.06    129.74 o 
 -13   1   5    12640.23    12874.28    187.54 o 
 -11   1   5     5402.40     6084.50    112.31 o 
  -9   1   5      989.63      887.75     38.29 o 
  -7   1   5     7115.78     7330.75    150.71 o 
  -5   1   5    19393.11    20622.74    313.82 o 
  -3   1   5       31.61       55.93      8.12 o 
  -1   1   5    48469.09    52122.73    617.15 o 
   1   1   5     6506.02     6851.14    102.13 o 
   3   1   5    24661.19    26894.83    302.00 o 
   5   1   5       79.79      114.04     13.36 o 
   7   1   5     8469.50     8717.89    128.80 o 
   9   1   5    11882.36    13232.84    189.78 o 
  11   1   5     2215.83     1986.07     44.40 o 
  13   1   5     1198.33     1313.51     33.57 o 
  15   1   5    10348.13    10137.44    145.95 o 
  17   1   5        1.02       20.91     12.84 o 
  19   1   5     4049.50     3806.07     74.40 o 
  21   1   5     3185.18     3214.52     69.91 o 
  23   1   5     1607.97     1536.85     47.69 o 
  25   1   5      383.20      332.08     31.73 o 
  27   1   5      765.15      729.84     43.24 o 
  29   1   5        4.93       15.56     29.39 o 
  31   1   5       20.85       27.14     34.03 o 
  33   1   5      724.94      663.64     63.43 o 
 -32   2   5      599.43      721.69    104.80 o 
 -30   2   5      385.67      475.69     74.16 o 
 -28   2   5        3.81       53.20    100.48 o 
 -26   2   5        2.66      -18.15     39.64 o 
 -24   2   5      713.22      872.74     58.12 o 
 -22   2   5     3000.96     3201.98    109.32 o 
 -20   2   5     1773.54     1708.64     87.44 o 
 -18   2   5       30.41       25.30     23.67 o 
 -16   2   5       94.56       92.26     23.86 o 
 -14   2   5     4976.98     4580.28    121.86 o 
 -12   2   5     2789.97     2806.93     90.15 o 
 -10   2   5     1647.23     1766.42     91.09 o 
  -8   2   5      828.64      832.89     26.15 o 
  -6   2   5     6457.05     6278.19    131.06 o 
  -4   2   5     5740.72     5732.10    107.96 o 
  -2   2   5     4424.01     4914.18     77.02 o 
   0   2   5      121.37      107.46     17.81 o 
   2   2   5     3555.34     3595.02     66.01 o 
   4   2   5     9169.86     9860.55    146.79 o 
   6   2   5     9759.74    10334.26    178.74 o 
   8   2   5     2419.92     2188.89     58.57 o 
  10   2   5     2099.87     2214.42     81.06 o 
  12   2   5    10285.01    10639.92    164.77 o 
  14   2   5     2647.11     2748.29     56.83 o 
  16   2   5     4750.81     4708.91     97.43 o 
  18   2   5      517.28      502.96     30.85 o 
  20   2   5     2750.82     2650.61     72.04 o 
  22   2   5      560.76      590.33     36.07 o 
  24   2   5      762.13      915.72     45.69 o 
  26   2   5       96.08      134.13     32.15 o 
  28   2   5       84.68       33.26     34.48 o 
  30   2   5      416.95      497.61     58.68 o 
  32   2   5      249.54      248.04     54.17 o 
 -29   3   5      138.95      183.71     57.83 o 
 -27   3   5      256.82      265.79    103.78 o 
 -25   3   5       14.95       -5.74     41.30 o 
 -23   3   5      127.17      118.29     35.70 o 
 -21   3   5       64.26       33.47     36.61 o 
 -19   3   5      214.95      249.15     35.74 o 
 -17   3   5      522.00      517.13     44.22 o 
 -15   3   5      197.64      204.69     30.73 o 
 -13   3   5     2107.71     2013.60     78.62 o 
 -11   3   5     1300.28     1249.13     59.08 o 
  -9   3   5     1032.00     1082.94     53.41 o 
  -7   3   5      129.67      112.07     20.67 o 
  -5   3   5       41.97       35.15     13.00 o 
  -3   3   5      995.02      906.44     45.51 o 
  -1   3   5     2470.04     2780.62     95.35 o 
   1   3   5       93.95       90.61     17.50 o 
   3   3   5     1663.69     1768.90     45.45 o 
   5   3   5      589.26      447.18     22.03 o 
   7   3   5      294.73      351.56     27.46 o 
   9   3   5       21.49       15.78     17.19 o 
  11   3   5     1342.96     1358.97     89.19 o 
  13   3   5      401.76      336.27     26.21 o 
  15   3   5      740.41      749.21     36.85 o 
  17   3   5       27.24      -12.28     18.58 o 
  19   3   5     2060.54     1861.42     61.92 o 
  21   3   5      237.19      297.37     35.97 o 
  23   3   5       23.93       87.70     51.49 o 
  25   3   5       53.66       13.80     37.04 o 
  27   3   5      379.33      302.83     53.96 o 
  29   3   5      347.15      390.55     56.61 o 
 -26   4   5      104.63       62.48     56.43 o 
 -24   4   5       31.98       16.77     50.57 o 
 -22   4   5      891.36     1124.39     93.52 o 
 -20   4   5        0.01       44.96     41.28 o 
 -18   4   5      770.26      642.03     54.91 o 
 -16   4   5       40.20       66.86     40.69 o 
 -14   4   5      283.04      270.86     36.22 o 
 -12   4   5       25.71       25.59     24.54 o 
 -10   4   5       54.23       34.92     23.53 o 
  -8   4   5       67.31       51.73     24.21 o 
  -6   4   5     4249.05     4095.75    102.86 o 
  -4   4   5     1648.30     1566.14     51.56 o 
  -2   4   5      610.60      556.32     39.50 o 
   0   4   5      227.80      286.01     30.11 o 
   2   4   5      120.26      143.76     27.31 o 
   4   4   5      907.38      852.31     48.70 o 
   6   4   5     4210.72     4156.54    118.59 o 
   8   4   5     5205.23     5117.65    120.23 o 
  10   4   5       68.99       71.42     23.57 o 
  12   4   5     2134.54     1935.82     89.57 o 
  14   4   5        0.95       12.22     19.74 o 
  16   4   5      767.19      793.20     48.76 o 
  18   4   5      239.77      192.20     62.38 o 
  20   4   5       37.58      -12.95     37.14 o 
  22   4   5        4.58       68.39     40.31 o 
  24   4   5      444.94      370.07     55.89 o 
  26   4   5        0.42       15.65     42.57 o 
 -19   5   5      161.26      292.21     62.76 o 
 -17   5   5       34.19       29.26     48.38 o 
 -15   5   5      900.64      995.05     84.81 o 
 -13   5   5      389.22      503.61     63.08 o 
 -11   5   5      746.77      860.35     62.59 o 
  -9   5   5      115.87      108.33     33.10 o 
  -7   5   5       55.54       35.76     33.52 o 
  -5   5   5      100.89      129.91     32.37 o 
  -3   5   5      704.83      822.37    100.13 o 
  -1   5   5        6.89       19.59     39.01 o 
   1   5   5      246.26      247.73     47.52 o 
   3   5   5      837.26      794.59     53.79 o 
   5   5   5      286.18      332.49     55.52 o 
   7   5   5       11.96       24.29     39.25 o 
   9   5   5       95.80      172.32     42.82 o 
  11   5   5        2.44       13.21     30.38 o 
  13   5   5      576.25      653.14     73.01 o 
  15   5   5      829.32      997.28    120.08 o 
  17   5   5      336.33      323.91     62.96 o 
  19   5   5       23.39      -41.19     68.36 o 
 -10   6   5      105.22      136.83     59.64 o 
  -8   6   5      198.39      211.17     78.50 o 
  -6   6   5       36.06       64.09     54.74 o 
  -4   6   5      448.38      419.60     86.54 o 
  -2   6   5      235.16      250.98     56.42 o 
   0   6   5       38.82      104.50     49.48 o 
   2   6   5        1.76      -11.09     45.11 o 
   4   6   5      181.66      193.85     85.19 o 
   6   6   5      147.45      326.53     63.16 o 
   8   6   5       51.20       83.51     57.75 o 
  10   6   5       64.50       59.15    114.54 o 
 -32   0   6     2190.28     2214.17    174.85 o 
 -30   0   6      135.90       32.32     54.63 o 
 -28   0   6       14.95       54.09     50.98 o 
 -26   0   6      937.75      977.27    106.02 o 
 -24   0   6      716.58      891.07     67.19 o 
 -22   0   6       37.14       54.96     30.48 o 
 -20   0   6      152.75      185.63     38.24 o 
 -18   0   6     6357.75     6105.70    143.35 o 
 -16   0   6     4772.46     4574.25    193.98 o 
 -14   0   6       22.41       16.69     36.10 o 
 -12   0   6       98.06      140.25     41.51 o 
 -10   0   6    14781.02    15410.49    346.00 o 
  -8   0   6     5876.55     5827.74    146.94 o 
  -6   0   6     5452.09     5377.35    132.14 o 
  -4   0   6    26843.31    28885.73    857.73 o 
  -2   0   6    37103.45    38743.22    652.23 o 
   0   0   6    15751.44    17496.59    305.28 o 
   2   0   6    10451.67    10812.91    196.51 o 
   4   0   6    16772.93    18226.36    321.09 o 
   6   0   6   134059.92   134030.84   2725.69 o 
   8   0   6     1646.70     1637.63     62.32 o 
  10   0   6      167.09      165.95     24.05 o 
  12   0   6     1740.87     1691.10     75.25 o 
  14   0   6    16641.86    16847.18    393.66 o 
  16   0   6     6840.03     6350.56    252.46 o 
  18   0   6     3366.49     3435.05     96.64 o 
  20   0   6      800.63      773.99     44.33 o 
  22   0   6        7.58       11.40     24.85 o 
  24   0   6      714.44      796.47     50.57 o 
  26   0   6       86.56       65.36     31.24 o 
  28   0   6     1924.83     1980.97     85.91 o 
  30   0   6     1544.54     1378.63    203.85 o 
  32   0   6      613.17      646.14     88.91 o 
 -33   1   6      132.59      179.24     51.79 o 
 -31   1   6       49.62      162.06     47.71 o 
 -29   1   6        1.22      -20.06     56.05 o 
 -27   1   6       81.18       47.37     35.82 o 
 -25   1   6       18.04       54.03     25.82 o 
 -23   1   6      786.39      709.80     44.31 o 
 -21   1   6       66.34       74.00     24.57 o 
 -19   1   6      151.64      184.75     24.09 o 
 -17   1   6      223.49      260.51     24.42 o 
 -15   1   6     1231.34     1208.49     47.52 o 
 -13   1   6      425.17      430.25     31.51 o 
 -11   1   6     1574.05     1580.78     56.43 o 
  -9   1   6       24.40       10.94     10.04 o 
  -7   1   6      705.70      746.54     34.51 o 
  -5   1   6     4148.64     4409.71     69.80 o 
  -3   1   6     4177.45     4305.79     63.22 o 
  -1   1   6     9723.92    10389.42    135.17 o 
   1   1   6       62.31       40.80     13.65 o 
   3   1   6      961.72     1061.61     24.45 o 
   5   1   6        0.38        4.21     10.36 o 
   7   1   6     2874.00     2720.08     50.29 o 
   9   1   6     1592.89     1643.04     37.43 o 
  11   1   6        3.19       10.93     10.48 o 
  13   1   6       59.70       35.34     10.71 o 
  15   1   6      994.52      909.38     31.80 o 
  17   1   6      433.05      463.93     25.35 o 
  19   1   6        6.82        0.35     14.26 o 
  21   1   6      788.32      731.05     31.85 o 
  23   1   6     2227.11     1954.03     69.66 o 
  25   1   6       69.23       94.55     23.07 o 
  27   1   6      313.34      407.44     36.15 o 
  29   1   6      147.93      159.40     34.87 o 
  31   1   6      100.20      196.75     49.58 o 
  33   1   6      282.55      297.65     50.91 o 
 -30   2   6      191.92      176.92     53.10 o 
 -28   2   6      127.64      131.25     40.98 o 
 -26   2   6     1373.72     1352.47     75.70 o 
 -24   2   6       36.86       31.08     38.27 o 
 -22   2   6        5.39      -14.42     22.82 o 
 -20   2   6      250.10      293.53     43.05 o 
 -18   2   6     1765.17     1722.17     72.38 o 
 -16   2   6     3264.00     3045.63     97.55 o 
 -14   2   6       18.88       19.10     19.22 o 
 -12   2   6     1298.32     1257.77     55.23 o 
 -10   2   6     2125.29     1960.18     89.49 o 
  -8   2   6     2378.47     2326.71     73.62 o 
  -6   2   6     2175.72     2425.66     57.83 o 
  -4   2   6     7416.62     8549.94    150.03 o 
  -2   2   6    13458.32    13982.30    184.52 o 
   0   2   6     2802.09     2988.38     64.10 o 
   2   2   6     3601.78     3978.74     71.86 o 
   4   2   6        6.57       -9.25      9.25 o 
   6   2   6    16323.67    17146.93    278.13 o 
   8   2   6      420.26      534.11     43.21 o 
  10   2   6      514.50      561.70     30.36 o 
  12   2   6      597.00      547.00     36.60 o 
  14   2   6     2443.63     2517.75     64.44 o 
  16   2   6       12.42        3.20     21.02 o 
  18   2   6       57.12       46.50     18.32 o 
  20   2   6       19.86       27.45     18.01 o 
  22   2   6      432.47      497.07     33.46 o 
  24   2   6       52.43       -4.95     22.21 o 
  26   2   6        0.37       35.50     31.56 o 
  28   2   6     1618.41     1684.06     78.15 o 
  30   2   6      592.11      639.71     66.66 o 
 -29   3   6       21.60        5.68     52.83 o 
 -27   3   6        3.83      -27.26     42.20 o 
 -25   3   6     1138.08     1343.60    226.78 o 
 -23   3   6     1938.01     1929.67     91.21 o 
 -21   3   6      151.99      135.52     33.91 o 
 -19   3   6       73.09       67.85     28.95 o 
 -17   3   6        9.09       24.07     24.58 o 
 -15   3   6      875.54      945.65     55.68 o 
 -13   3   6      951.72      955.62     54.25 o 
 -11   3   6     5851.73     5460.31    142.92 o 
  -9   3   6      248.09      275.41     30.10 o 
  -7   3   6     2519.58     2387.64     64.76 o 
  -5   3   6      680.77      698.11     26.91 o 
  -3   3   6      505.19      453.94     25.43 o 
  -1   3   6     2624.75     2379.93     65.23 o 
   1   3   6      847.82      823.93     30.20 o 
   3   3   6     2279.04     2248.85     52.79 o 
   5   3   6     2999.92     3011.49     63.15 o 
   7   3   6     5475.92     5429.78    140.15 o 
   9   3   6     1038.12      991.46     43.59 o 
  11   3   6      335.87      349.22     41.96 o 
  13   3   6     1705.69     1658.41     59.65 o 
  15   3   6     4370.58     4361.95     97.89 o 
  17   3   6       13.04      -13.00     21.53 o 
  19   3   6     1563.49     1551.32     57.30 o 
  21   3   6       24.54       -5.92     22.85 o 
  23   3   6     2833.74     2678.97    121.57 o 
  25   3   6       89.49       66.90     45.70 o 
  27   3   6      252.39      236.72     49.40 o 
  29   3   6      124.57      224.22     52.20 o 
 -24   4   6      318.02      436.86     70.00 o 
 -22   4   6        4.05       -3.31     84.45 o 
 -20   4   6     1437.36     1561.80    162.61 o 
 -18   4   6        2.30       -4.93     33.41 o 
 -16   4   6       27.96       60.53     34.86 o 
 -14   4   6      807.67      784.64     55.61 o 
 -12   4   6      543.10      573.32     47.49 o 
 -10   4   6      145.19      134.87     29.57 o 
  -8   4   6       79.49       71.70     26.39 o 
  -6   4   6      108.98       96.34     25.11 o 
  -4   4   6     1983.84     1773.06     56.00 o 
  -2   4   6     2060.49     2059.95     59.98 o 
   0   4   6     1290.27     1338.90     49.54 o 
   2   4   6       13.85        1.90     32.57 o 
   4   4   6     2485.06     2519.33     87.32 o 
   6   4   6       36.97       61.46     23.63 o 
   8   4   6     1438.34     1379.49     66.03 o 
  10   4   6     1465.63     1414.19     58.52 o 
  12   4   6      553.34      511.58     37.24 o 
  14   4   6      117.99       83.07     22.89 o 
  16   4   6      941.39      915.45     57.78 o 
  18   4   6        3.81       40.81     35.50 o 
  20   4   6      959.31     1035.37     75.89 o 
  22   4   6      127.75      105.54     41.39 o 
  24   4   6      427.27      539.33     65.67 o 
 -19   5   6       60.34       44.01     52.50 o 
 -17   5   6       10.27      -47.78     47.78 o 
 -15   5   6      250.18      236.10     54.16 o 
 -13   5   6       20.25       39.81     40.71 o 
 -11   5   6       21.54       -5.10     31.85 o 
  -9   5   6      361.06      335.34     42.30 o 
  -7   5   6      400.28      478.63     46.40 o 
  -5   5   6       13.08      -28.40     32.49 o 
  -3   5   6      850.89      765.93     73.76 o 
  -1   5   6     1963.27     1916.96    101.58 o 
   1   5   6      235.50      304.35     40.06 o 
   3   5   6      824.32      725.74     52.05 o 
   5   5   6      207.24      249.57     36.57 o 
   7   5   6       43.52       61.68     29.46 o 
   9   5   6      141.33      235.72     36.56 o 
  11   5   6      497.41      573.09     61.37 o 
  13   5   6       34.67       91.54     53.14 o 
  15   5   6      378.58      385.42     67.27 o 
  17   5   6      147.06      125.13     91.68 o 
  19   5   6       41.53      -45.75     63.89 o 
 -10   6   6      818.17      769.92    108.04 o 
  -8   6   6      104.13       81.44     90.53 o 
  -6   6   6      343.95      548.24     73.74 o 
  -4   6   6      572.57      699.74     75.00 o 
  -2   6   6       19.47       82.39     48.86 o 
   0   6   6      145.08      167.97     53.48 o 
   2   6   6       16.26       28.33     46.76 o 
   4   6   6      414.87      515.21     88.30 o 
   6   6   6      338.63      374.37     62.89 o 
   8   6   6      231.28      453.95    116.83 o 
  10   6   6      248.65      228.00     70.05 o 
 -31   1   7      662.51      627.68     70.40 o 
 -29   1   7      309.07      352.30     55.35 o 
 -27   1   7     1504.77     1461.11     94.60 o 
 -25   1   7     1200.56     1138.16     79.12 o 
 -23   1   7      983.95     1092.30     60.90 o 
 -21   1   7     1522.19     1347.49     65.22 o 
 -19   1   7      302.98      355.87     36.57 o 
 -17   1   7      391.27      381.86     34.08 o 
 -15   1   7     7535.84     7063.92    439.03 o 
 -13   1   7     1522.90     1584.12     59.96 o 
 -11   1   7     3921.15     3764.78     98.63 o 
  -9   1   7     2011.51     2066.96     64.74 o 
  -7   1   7       22.31        6.52      7.07 o 
  -5   1   7      709.10      697.70     18.72 o 
  -3   1   7      731.30      629.75     19.10 o 
  -1   1   7     5787.87     6118.87     86.58 o 
   1   1   7        1.43        9.29      7.63 o 
   3   1   7      348.67      368.97     15.77 o 
   5   1   7     2518.35     2355.76     43.20 o 
   7   1   7      172.00      213.78     12.75 o 
   9   1   7     3970.14     3808.07     68.84 o 
  11   1   7       25.08       38.36     11.34 o 
  13   1   7     9165.63     8662.12    138.74 o 
  15   1   7      181.84      187.27     16.37 o 
  17   1   7     2557.94     2487.19     55.05 o 
  19   1   7    12615.27    12417.37    181.17 o 
  21   1   7     4668.61     4361.40     97.41 o 
  23   1   7     1778.78     1739.70     59.08 o 
  25   1   7     2174.47     2121.94     68.46 o 
  27   1   7     2316.87     2414.89     76.88 o 
  29   1   7      578.76      521.19     41.86 o 
  31   1   7      621.89      628.71     52.52 o 
 -30   2   7       61.18       75.77     47.41 o 
 -28   2   7      470.58      461.23     52.27 o 
 -26   2   7        0.48      -27.19     27.19 o 
 -24   2   7      440.99      341.59     43.49 o 
 -22   2   7        5.24       -6.38     26.93 o 
 -20   2   7     4577.47     4485.35    154.50 o 
 -18   2   7      893.75      930.87     69.80 o 
 -16   2   7      746.74      799.18     72.89 o 
 -14   2   7     3066.87     3105.08     97.48 o 
 -12   2   7     5702.25     5522.14    138.73 o 
 -10   2   7     1027.01     1056.23     49.75 o 
  -8   2   7      100.34       81.76     19.12 o 
  -6   2   7        6.05       -0.87     12.88 o 
  -4   2   7    21471.71    22535.45    284.75 o 
  -2   2   7     9333.02     9855.00    136.37 o 
   0   2   7       72.89       44.28     14.27 o 
   2   2   7      138.57      151.98     13.73 o 
   4   2   7    16336.90    17140.29    249.42 o 
   6   2   7      710.05      712.48     32.41 o 
   8   2   7       86.54       65.26     15.55 o 
  10   2   7     1906.61     1994.31     59.36 o 
  12   2   7     2205.48     2076.04     63.12 o 
  14   2   7     2517.64     2379.87    107.84 o 
  16   2   7     1633.23     1507.65     50.21 o 
  18   2   7        3.36      -16.39     16.39 o 
  20   2   7     2022.96     2053.36     93.46 o 
  22   2   7      295.03      330.60     29.50 o 
  24   2   7      124.47      134.12     25.74 o 
  26   2   7      753.76      808.51     47.07 o 
  28   2   7        2.68       48.51     38.04 o 
  30   2   7     1058.85     1163.45     79.59 o 
 -29   3   7       35.24       17.88    145.97 o 
 -27   3   7       30.37      -33.52     43.90 o 
 -25   3   7      364.00      440.76     52.43 o 
 -23   3   7      876.04      896.60     64.00 o 
 -21   3   7      623.95      583.14     52.68 o 
 -19   3   7     1062.80      966.00     75.02 o 
 -17   3   7      429.37      379.88     40.59 o 
 -15   3   7        0.67       -9.66     21.88 o 
 -13   3   7     1281.61     1141.74    115.53 o 
 -11   3   7      751.03      737.36     49.05 o 
  -9   3   7     1273.66     1148.53     56.59 o 
  -7   3   7      159.90      132.33     25.47 o 
  -5   3   7      236.60      210.57     20.07 o 
  -3   3   7     2205.63     2198.77     56.16 o 
  -1   3   7     1545.81     1469.10     43.22 o 
   1   3   7      367.59      341.17     19.43 o 
   3   3   7     1125.55     1059.47     36.64 o 
   5   3   7        7.57       14.43     14.97 o 
   7   3   7     4848.09     4708.97    132.96 o 
   9   3   7       28.49       44.32     18.21 o 
  11   3   7      402.10      381.94     30.79 o 
  13   3   7     1714.71     1713.95     61.96 o 
  15   3   7      488.57      500.34     33.58 o 
  17   3   7      259.02      242.23     27.00 o 
  19   3   7      112.86      135.66     25.14 o 
  21   3   7     2360.61     2491.23     77.03 o 
  23   3   7       30.12       62.84     30.65 o 
  25   3   7        1.11       18.17     49.76 o 
  27   3   7        5.18      -35.02     35.02 o 
  29   3   7      583.47      435.43     64.21 o 
 -24   4   7      150.26      146.83     69.91 o 
 -22   4   7      164.41      123.53     48.98 o 
 -20   4   7      192.45      207.35     41.11 o 
 -18   4   7       92.10       86.91     35.53 o 
 -16   4   7        4.20       61.45     35.27 o 
 -14   4   7       33.84       45.65     32.57 o 
 -12   4   7      223.32      251.74     34.66 o 
 -10   4   7       11.48       42.41     24.11 o 
  -8   4   7     1030.42      960.24     57.51 o 
  -6   4   7      398.04      260.00     28.69 o 
  -4   4   7     2862.09     2592.78     78.52 o 
  -2   4   7      154.14      161.96     30.99 o 
   0   4   7     1042.28      983.14     66.19 o 
   2   4   7      453.98      435.70     37.55 o 
   4   4   7     3095.08     3051.34     99.30 o 
   6   4   7      910.94      894.47     45.09 o 
   8   4   7      102.38      132.52     23.47 o 
  10   4   7      455.12      514.78     37.48 o 
  12   4   7      354.28      404.22     38.26 o 
  14   4   7      427.48      450.28     41.32 o 
  16   4   7      691.32      613.36     47.28 o 
  18   4   7      686.84      711.59     64.02 o 
  20   4   7        8.12        8.45     52.19 o 
  22   4   7       49.83      135.45     56.11 o 
  24   4   7       73.14      114.73     48.47 o 
 -19   5   7        4.89       13.47     56.73 o 
 -17   5   7       71.27      151.42     81.20 o 
 -15   5   7       79.81      168.11     55.18 o 
 -13   5   7       98.35      164.83     45.65 o 
 -11   5   7        2.75       60.93     33.32 o 
  -9   5   7      441.64      515.63     45.79 o 
  -7   5   7       77.43       85.72     44.34 o 
  -5   5   7      147.94      154.83     56.73 o 
  -3   5   7       17.17       -4.78     36.09 o 
  -1   5   7     2068.65     1864.84    100.77 o 
   1   5   7       96.17      164.09     32.77 o 
   3   5   7        3.38        3.57     34.57 o 
   5   5   7      269.96      329.02     96.04 o 
   7   5   7     1652.25     1543.76     74.84 o 
   9   5   7        0.71       12.05     28.33 o 
  11   5   7      291.61      250.80     39.89 o 
  13   5   7        3.67       33.07     33.45 o 
  15   5   7      934.78     1088.01    147.06 o 
  17   5   7      353.01      347.31     60.00 o 
  19   5   7       74.40       56.51     84.82 o 
  -8   6   7      190.84      237.31    117.10 o 
  -6   6   7       24.07       41.33     53.71 o 
  -4   6   7       29.58       26.18     47.73 o 
  -2   6   7      351.15      396.12     64.59 o 
   0   6   7      175.83      170.96     56.98 o 
   2   6   7      133.30      128.47     50.12 o 
   4   6   7        4.99        9.51     46.05 o 
   6   6   7       80.74      159.11     57.33 o 
   8   6   7      143.74      302.04     68.27 o 
 -32   0   8      178.60       71.53     68.02 o 
 -30   0   8     4476.48     4707.98    270.04 o 
 -28   0   8        4.77       -9.06     53.82 o 
 -26   0   8       58.70      176.87     56.52 o 
 -24   0   8      357.84      417.57     72.48 o 
 -22   0   8     5468.74     5215.07    253.14 o 
 -20   0   8     2753.14     2890.83    170.79 o 
 -18   0   8      227.23      211.81     33.98 o 
 -16   0   8        2.81       33.55     23.94 o 
 -14   0   8      169.15      176.98     28.59 o 
 -12   0   8       54.01      109.88     23.28 o 
 -10   0   8     2377.36     2536.14    130.22 o 
  -8   0   8     8314.95     8110.82    270.85 o 
  -6   0   8     2463.96     2571.84     84.38 o 
  -4   0   8     2536.51     1590.38     75.73 o 
  -2   0   8    22795.55    25097.60    434.49 o 
   0   0   8     6546.90     6563.88    130.92 o 
   2   0   8     1456.88     1423.88     43.80 o 
   4   0   8     6945.63     7131.31    143.75 o 
   6   0   8     8007.24     8349.67    166.05 o 
   8   0   8     4264.39     3547.01    109.87 o 
  10   0   8     2667.97     3061.69    102.41 o 
  12   0   8     1503.70     1165.59     72.74 o 
  14   0   8      104.87       83.12     18.06 o 
  16   0   8    12887.92    12203.46    310.42 o 
  18   0   8     2964.96     2925.50    235.02 o 
  20   0   8     2374.12     2396.16    136.71 o 
  22   0   8     4859.38     4616.54    326.09 o 
  24   0   8     2316.40     2248.49    113.57 o 
  26   0   8      433.05      389.40     94.45 o 
  28   0   8       30.12       48.89     46.26 o 
  30   0   8       10.14        6.77     46.54 o 
  32   0   8     1018.07      874.07     90.84 o 
 -31   1   8       45.57       71.58     49.70 o 
 -29   1   8       99.79      146.05     49.36 o 
 -27   1   8       52.13      -18.95     34.72 o 
 -25   1   8      537.62      398.18     58.96 o 
 -23   1   8      242.50      220.07     34.03 o 
 -21   1   8      130.86       96.00     27.51 o 
 -19   1   8      157.18      168.06     45.65 o 
 -17   1   8     1620.84     1670.19     68.06 o 
 -15   1   8      345.18      304.05     30.62 o 
 -13   1   8     2987.75     3133.49     92.62 o 
 -11   1   8     1151.99     1273.24     37.95 o 
  -9   1   8     3833.13     4074.71     81.62 o 
  -7   1   8      108.76      101.78     10.03 o 
  -5   1   8        2.69       17.22      8.47 o 
  -3   1   8      208.64      186.39     13.23 o 
  -1   1   8    18885.27    19421.22    388.42 o 
   1   1   8     8398.14     8729.93    132.19 o 
   3   1   8     2199.28     2421.70     45.00 o 
   5   1   8     2009.85     1896.53     38.71 o 
   7   1   8     5072.88     5147.28    112.58 o 
   9   1   8        0.96       -9.48      9.48 o 
  11   1   8       23.50       26.69     11.44 o 
  13   1   8      198.94      207.83     17.25 o 
  15   1   8      312.66      295.46     18.87 o 
  17   1   8     3461.58     3222.44     85.63 o 
  19   1   8      601.89      651.00     34.97 o 
  21   1   8     1326.40     1240.42     47.96 o 
  23   1   8     1789.43     1680.03     58.67 o 
  25   1   8      587.92      546.76     41.23 o 
  27   1   8       68.11       60.06     41.43 o 
  29   1   8        0.76      -27.92     27.92 o 
  31   1   8       96.05      160.09     50.15 o 
 -30   2   8     1166.17     1257.07    100.05 o 
 -28   2   8       70.59       71.88     43.52 o 
 -26   2   8      126.02      156.21     38.92 o 
 -24   2   8      601.16      511.70     48.32 o 
 -22   2   8       70.52       61.98     45.31 o 
 -20   2   8      311.10      304.19     43.87 o 
 -18   2   8      216.70      209.11     30.87 o 
 -16   2   8       60.15       42.50     23.71 o 
 -14   2   8     2452.61     2337.82     83.13 o 
 -12   2   8     1703.79     1547.37     64.47 o 
 -10   2   8      254.57      308.02     35.41 o 
  -8   2   8     2415.50     2259.93     74.43 o 
  -6   2   8     1445.52     1458.85     39.50 o 
  -4   2   8      415.25      420.46     18.89 o 
  -2   2   8     1668.14     1488.91     34.75 o 
   0   2   8    23141.47    24639.11    339.59 o 
   2   2   8     1420.93     1601.37     40.24 o 
   4   2   8     1173.20     1227.86     38.56 o 
   6   2   8      501.76      573.87     29.63 o 
   8   2   8       36.94       16.74     13.97 o 
  10   2   8      514.63      472.48     29.47 o 
  12   2   8      263.76      282.98     28.31 o 
  14   2   8      844.72      905.01     42.81 o 
  16   2   8     4584.71     4494.75     98.15 o 
  18   2   8      433.79      455.24     30.98 o 
  20   2   8     2941.60     2627.31     74.10 o 
  22   2   8        1.33       34.56     22.73 o 
  24   2   8     2074.74     2040.80     70.31 o 
  26   2   8      131.66      153.27     30.23 o 
  28   2   8      242.10      317.50     43.64 o 
  30   2   8      151.26      173.52     58.99 o 
 -27   3   8      473.57      544.53     61.65 o 
 -25   3   8     2002.68     2027.39     97.75 o 
 -23   3   8       76.26       76.04     34.42 o 
 -21   3   8     1498.51     1265.94     72.95 o 
 -19   3   8       71.02       74.51     28.32 o 
 -17   3   8     2635.19     2457.64     96.02 o 
 -15   3   8     1954.55     1984.09     82.93 o 
 -13   3   8       72.38       46.75     23.16 o 
 -11   3   8      901.68      820.40     59.41 o 
  -9   3   8     3107.12     2663.43    115.14 o 
  -7   3   8     1266.04     1250.52     58.39 o 
  -5   3   8      338.97      330.91     23.64 o 
  -3   3   8        1.74       -3.19     14.42 o 
  -1   3   8     1476.63     1453.91     38.97 o 
   1   3   8      148.74      203.43     17.11 o 
   3   3   8       21.27       48.66     18.12 o 
   5   3   8      231.55      220.74     23.92 o 
   7   3   8     9322.37     9419.43    179.83 o 
   9   3   8     5215.08     5139.70    117.66 o 
  11   3   8      200.46      224.05     25.97 o 
  13   3   8     2455.10     2331.96     75.47 o 
  15   3   8      931.23      962.46     49.08 o 
  17   3   8     2235.24     2234.37     69.80 o 
  19   3   8      226.44      153.51     45.83 o 
  21   3   8      122.64      108.70     25.71 o 
  23   3   8      469.26      514.68     40.52 o 
  25   3   8     1344.34     1441.13     88.30 o 
  27   3   8        0.85      -37.30     37.30 o 
 -24   4   8      250.08      249.15    111.63 o 
 -22   4   8       15.56       57.36     64.10 o 
 -20   4   8      169.46      195.22     43.04 o 
 -18   4   8      352.52      402.38     47.74 o 
 -16   4   8      225.85      184.24     67.52 o 
 -14   4   8      206.76      213.56     36.73 o 
 -12   4   8      600.66      658.44     52.05 o 
 -10   4   8      476.49      532.79     46.17 o 
  -8   4   8      468.90      401.51     36.92 o 
  -6   4   8      841.77      829.86     45.79 o 
  -4   4   8      211.88      260.23     35.58 o 
  -2   4   8      647.25      698.07     41.93 o 
   0   4   8      376.84      436.63     48.68 o 
   2   4   8       34.55       -1.13     21.44 o 
   4   4   8       46.21       14.12     25.37 o 
   6   4   8      135.07      134.06     25.74 o 
   8   4   8      104.02      140.12     25.60 o 
  10   4   8        4.73       10.06     22.15 o 
  12   4   8        0.04      -13.09     23.36 o 
  14   4   8      162.59      190.34     32.69 o 
  16   4   8        3.83        1.73     21.99 o 
  18   4   8      571.83      658.05     67.24 o 
  20   4   8      468.93      569.98     61.42 o 
  22   4   8       18.28       -9.76     39.39 o 
  24   4   8       25.88       38.25     46.91 o 
 -19   5   8       57.18      145.96    114.47 o 
 -17   5   8       15.36       23.58     48.83 o 
 -15   5   8       50.39       21.29     47.06 o 
 -13   5   8       75.60       94.10     64.93 o 
 -11   5   8     1205.02     1187.93     82.62 o 
  -9   5   8      181.39      189.77     44.05 o 
  -7   5   8       88.55       76.72     36.48 o 
  -5   5   8        3.77       24.34     56.52 o 
  -3   5   8      764.17      700.11     67.26 o 
  -1   5   8      403.88      350.40     51.78 o 
   1   5   8     1130.84      982.13     73.32 o 
   3   5   8      122.52      220.28     44.30 o 
   5   5   8      641.66      626.46     51.69 o 
   7   5   8       87.45      122.22     32.62 o 
   9   5   8       31.58       23.56     31.54 o 
  11   5   8     1708.19     1917.40     87.34 o 
  13   5   8      763.28      682.78     70.97 o 
  15   5   8        1.52       12.57     54.56 o 
  17   5   8      135.03      188.27     48.27 o 
  19   5   8       64.13      121.86     52.53 o 
  -6   6   8        9.63       59.73     52.37 o 
  -4   6   8      132.94       84.53    105.34 o 
  -2   6   8      291.06      234.74     59.39 o 
   0   6   8      247.56      219.76     58.82 o 
   2   6   8       56.32       19.76     60.78 o 
   4   6   8      541.68      558.03     68.77 o 
   6   6   8      349.07      319.27     79.92 o 
 -31   1   9      682.97      767.25     80.57 o 
 -29   1   9        1.09       43.46     43.24 o 
 -27   1   9     1109.19      954.10     80.91 o 
 -25   1   9     1012.93     1093.94     90.74 o 
 -23   1   9      367.01      349.15     51.23 o 
 -21   1   9      437.24      422.86     40.04 o 
 -19   1   9      800.77      794.53     49.60 o 
 -17   1   9    13752.11    13840.84    286.70 o 
 -15   1   9     2089.28     2034.91     74.77 o 
 -13   1   9     2010.39     2129.35     56.13 o 
 -11   1   9       11.26       23.50     13.04 o 
  -9   1   9    13803.61    13701.89    196.28 o 
  -7   1   9      404.66      410.26     16.05 o 
  -5   1   9     7724.04     8108.51    112.95 o 
  -3   1   9    12902.81    14342.96    186.06 o 
  -1   1   9    12158.27    12101.97    176.33 o 
   1   1   9     3505.89     3860.90     70.60 o 
   3   1   9     4684.01     4566.07     72.92 o 
   5   1   9      312.15      304.28     16.30 o 
   7   1   9    20929.60    21501.19    339.77 o 
   9   1   9     1099.56     1272.13     34.51 o 
  11   1   9      485.13      370.56     19.80 o 
  13   1   9        0.75       32.53     12.84 o 
  15   1   9     2727.95     2710.61     57.06 o 
  17   1   9      541.11      470.97     29.13 o 
  19   1   9     1182.77     1195.06     46.14 o 
  21   1   9      280.65      341.48     28.74 o 
  23   1   9      417.58      432.30     32.73 o 
  25   1   9       46.45       39.51     23.37 o 
  27   1   9       56.94       74.22     25.76 o 
  29   1   9      760.38      830.37     52.03 o 
  31   1   9      768.26      669.85     61.89 o 
 -30   2   9        2.63       -1.66     47.50 o 
 -28   2   9      142.82       73.85     51.36 o 
 -26   2   9      920.02      922.20     67.46 o 
 -24   2   9       13.53       18.85     30.23 o 
 -22   2   9       46.31      -12.60     26.34 o 
 -20   2   9      107.66      101.13     29.12 o 
 -18   2   9      841.57      903.08     61.05 o 
 -16   2   9      228.90      221.00     36.89 o 
 -14   2   9     2478.21     2259.73     83.17 o 
 -12   2   9       73.92       82.96     24.15 o 
 -10   2   9     3578.66     3408.39    100.88 o 
  -8   2   9      994.01      934.72     46.97 o 
  -6   2   9     1183.68     1037.29     33.55 o 
  -4   2   9       79.22       72.91     11.99 o 
  -2   2   9      305.26      243.98     21.34 o 
   0   2   9     8508.91     8596.58    136.16 o 
   2   2   9     2893.02     2863.39     54.58 o 
   4   2   9      373.61      375.84     17.39 o 
   6   2   9      113.70       76.79     16.61 o 
   8   2   9     3365.25     3299.93     81.93 o 
  10   2   9      335.63      353.49     27.03 o 
  12   2   9     2241.82     2219.52     67.90 o 
  14   2   9       18.47        2.85     17.61 o 
  16   2   9      652.34      629.59     34.53 o 
  18   2   9        2.57        5.37     19.23 o 
  20   2   9     1267.09     1217.06     51.05 o 
  22   2   9        9.78        0.74     19.79 o 
  24   2   9      513.03      499.83     38.19 o 
  26   2   9       84.59       49.41     43.00 o 
  28   2   9      333.78      308.00     43.87 o 
  30   2   9        9.53        2.18     40.24 o 
 -27   3   9       86.27      100.52     46.12 o 
 -25   3   9      175.20      217.33     85.71 o 
 -23   3   9        6.81       12.00     46.61 o 
 -21   3   9     1229.61     1233.48     72.53 o 
 -19   3   9      715.70      682.25     53.52 o 
 -17   3   9      147.57      155.24     32.96 o 
 -15   3   9      512.51      480.49     42.76 o 
 -13   3   9     2020.71     1922.07     80.68 o 
 -11   3   9     1021.33      994.38     56.13 o 
  -9   3   9        8.31        1.18     30.13 o 
  -7   3   9      830.85      848.17     48.50 o 
  -5   3   9       14.24        8.50     20.83 o 
  -3   3   9     1147.56     1081.54     38.66 o 
  -1   3   9       95.23      102.25     15.49 o 
   1   3   9     1132.66     1168.20     46.62 o 
   3   3   9       56.01       53.64     17.31 o 
   5   3   9      208.74      229.10     24.29 o 
   7   3   9     3439.14     3272.44     87.24 o 
   9   3   9      149.50      121.34     39.23 o 
  11   3   9       14.18       10.85     19.79 o 
  13   3   9      243.33      333.05     40.03 o 
  15   3   9       22.81       18.53     23.89 o 
  17   3   9     1681.07     1776.33     62.93 o 
  19   3   9      111.07      135.47     26.81 o 
  21   3   9      346.52      378.64     45.72 o 
  23   3   9        5.90       57.39     28.18 o 
  25   3   9      238.73      320.05     56.59 o 
  27   3   9      104.82      239.50     50.75 o 
 -24   4   9      494.62      353.29     65.66 o 
 -22   4   9      164.00      119.51     42.35 o 
 -20   4   9      207.61      199.67     44.77 o 
 -18   4   9     1339.61     1377.22     79.71 o 
 -16   4   9      202.10      192.59     39.55 o 
 -14   4   9      339.63      380.06     44.47 o 
 -12   4   9      373.86      368.34     41.31 o 
 -10   4   9     3771.45     3566.68    119.56 o 
  -8   4   9      509.09      564.23     39.78 o 
  -6   4   9     1038.80      959.15     49.68 o 
  -4   4   9     1458.94     1458.27     72.69 o 
  -2   4   9        7.09      -15.98     22.95 o 
   0   4   9     1900.65     1515.54     61.21 o 
   2   4   9       41.78       -0.25     37.13 o 
   4   4   9        7.95       19.17     21.10 o 
   6   4   9       60.31       37.23     21.27 o 
   8   4   9      520.37      558.93     42.61 o 
  10   4   9     1110.01     1146.94     55.11 o 
  12   4   9      295.94      267.76     33.36 o 
  14   4   9      448.60      515.71     41.20 o 
  16   4   9      472.23      482.67     37.44 o 
  18   4   9      157.58      105.81     29.05 o 
  20   4   9        5.76       42.90     39.88 o 
  22   4   9      260.09      334.44     72.90 o 
  24   4   9      156.01      114.28     63.81 o 
 -17   5   9      190.01      298.75     64.42 o 
 -15   5   9      300.09      360.80     53.55 o 
 -13   5   9       17.49      -35.32     37.97 o 
 -11   5   9      165.00      215.57     44.78 o 
  -9   5   9      847.89      781.83     65.78 o 
  -7   5   9      228.74      360.98    112.78 o 
  -5   5   9       61.28       67.96     45.43 o 
  -3   5   9      307.87      277.24     52.19 o 
  -1   5   9      965.56     1005.64     78.00 o 
   1   5   9      570.05      612.83     97.36 o 
   3   5   9      456.03      407.64     64.21 o 
   5   5   9      224.16      299.80     48.99 o 
   7   5   9      417.96      526.77     50.81 o 
   9   5   9     1456.00     1562.50     89.75 o 
  11   5   9      221.45      254.25     42.20 o 
  13   5   9       65.85       72.79     34.79 o 
  15   5   9        4.67      -39.23     39.23 o 
  17   5   9      287.63      386.78     59.41 o 
  -4   6   9      111.37      127.45     53.73 o 
  -2   6   9       12.68      -14.94     49.00 o 
   0   6   9       70.19      -16.71     48.96 o 
   2   6   9       24.80       25.68     50.67 o 
   4   6   9       46.33       73.53     50.84 o 
 -30   0  10     1088.31     1101.40    133.87 o 
 -28   0  10     1420.45     1346.84    139.42 o 
 -26   0  10     1619.77     1491.80    139.28 o 
 -24   0  10       38.29       54.23     52.60 o 
 -22   0  10      595.85      658.54     89.79 o 
 -20   0  10    11922.31    11779.82    453.95 o 
 -18   0  10      263.30      249.90     61.66 o 
 -16   0  10      353.72      380.67     39.31 o 
 -14   0  10    14749.96    14827.56    469.50 o 
 -12   0  10    13984.95    14572.01    366.17 o 
 -10   0  10     5084.51     5380.66    173.25 o 
  -8   0  10     3440.96     3585.87    106.78 o 
  -6   0  10     5790.04     4349.54    490.53 o 
  -4   0  10       34.61       19.15     14.19 o 
  -2   0  10      431.39      421.60     24.72 o 
   0   0  10     1010.98     1188.38     41.99 o 
   2   0  10    22124.28    22346.16    398.24 o 
   4   0  10     1706.88     1593.06     52.49 o 
   6   0  10     3340.76     3919.82     96.41 o 
   8   0  10     2580.19     2738.43     96.43 o 
  10   0  10     8046.99     7299.64    228.06 o 
  12   0  10      680.86      501.82     55.17 o 
  14   0  10      930.17     1021.27     46.55 o 
  16   0  10     1785.90     1733.35     64.90 o 
  18   0  10     3316.34     2898.23     89.94 o 
  20   0  10      933.99      865.18     48.80 o 
  22   0  10      996.21      949.27     53.28 o 
  24   0  10      199.14      275.94     47.99 o 
  26   0  10     2944.39     2782.49    137.02 o 
  28   0  10     1243.69     1227.70     96.52 o 
  30   0  10       16.44       24.04     49.89 o 
 -31   1  10       12.59        7.20     50.78 o 
 -29   1  10      347.53      342.84     60.76 o 
 -27   1  10       27.89       53.10     40.82 o 
 -25   1  10        4.04       -7.74     41.65 o 
 -23   1  10      218.50      187.03     44.50 o 
 -21   1  10       38.81       45.24     28.34 o 
 -19   1  10     1021.12      993.63     57.05 o 
 -17   1  10     3326.44     3339.49    105.94 o 
 -15   1  10      865.72      800.94     62.41 o 
 -13   1  10        2.35        1.59     14.88 o 
 -11   1  10      716.55      668.87     25.92 o 
  -9   1  10     1355.49     1330.34     30.68 o 
  -7   1  10      812.74      875.27     24.38 o 
  -5   1  10     4143.96     4413.38     70.58 o 
  -3   1  10      515.78      466.06     18.88 o 
  -1   1  10      890.55      841.86     27.86 o 
   1   1  10      564.08      521.05     31.27 o 
   3   1  10      974.72      967.14     27.89 o 
   5   1  10     3282.86     3394.13     61.23 o 
   7   1  10      697.17      727.90     32.37 o 
   9   1  10     2491.72     2457.82     66.25 o 
  11   1  10     2638.34     2409.63     76.30 o 
  13   1  10        0.58      -14.36     14.36 o 
  15   1  10      128.75      131.71     21.40 o 
  17   1  10     1010.67      910.78     39.12 o 
  19   1  10     1919.52     1823.70     89.99 o 
  21   1  10      773.48      773.41     39.90 o 
  23   1  10      191.56      176.39     25.80 o 
  25   1  10       18.29        2.42     22.83 o 
  27   1  10      147.09      148.37     29.60 o 
  29   1  10       33.27       10.53     36.47 o 
  31   1  10       61.79       33.20     70.03 o 
 -30   2  10      220.22      198.92     63.42 o 
 -28   2  10      447.69      340.08     67.66 o 
 -26   2  10      101.51      116.20     46.90 o 
 -24   2  10      345.18      420.15     51.16 o 
 -22   2  10      427.48      454.98     46.49 o 
 -20   2  10     3471.87     3125.37    151.76 o 
 -18   2  10       51.39       88.95     27.57 o 
 -16   2  10     1242.94     1147.67     60.58 o 
 -14   2  10     7236.95     6986.99    173.59 o 
 -12   2  10     4520.04     4206.38    120.20 o 
 -10   2  10     1943.18     1780.25     77.39 o 
  -8   2  10       20.91        8.21     16.56 o 
  -6   2  10     1575.01     1427.32     60.22 o 
  -4   2  10     1086.70     1102.35     30.22 o 
  -2   2  10      338.49      465.18     20.87 o 
   0   2  10     1229.20     1217.00     48.00 o 
   2   2  10     2737.84     2681.94     53.38 o 
   4   2  10     1347.44     1348.57     34.71 o 
   6   2  10      434.98      459.37     37.10 o 
   8   2  10      502.95      465.36     29.39 o 
  10   2  10     3061.07     2976.99     79.87 o 
  12   2  10      133.88       85.45     21.82 o 
  14   2  10       40.93       26.28     18.93 o 
  16   2  10       64.49       65.50     22.21 o 
  18   2  10     4074.12     3880.74    135.43 o 
  20   2  10     1457.77     1387.80     55.37 o 
  22   2  10       58.21       80.66     24.11 o 
  24   2  10      401.09      433.50     35.97 o 
  26   2  10      683.79      680.81     45.64 o 
  28   2  10       14.05      -26.84     30.95 o 
  30   2  10      207.79      172.33     43.50 o 
 -27   3  10      233.19      165.55     67.05 o 
 -25   3  10      399.36      421.43     54.09 o 
 -23   3  10     1446.13     1521.46     85.35 o 
 -21   3  10        9.52      -19.49     29.86 o 
 -19   3  10     2684.27     2500.72    140.52 o 
 -17   3  10     1549.45     1616.36     78.17 o 
 -15   3  10       10.05       16.62     27.54 o 
 -13   3  10      208.18       93.55     34.08 o 
 -11   3  10      907.47      868.51     79.67 o 
  -9   3  10     1809.33     1567.53     75.09 o 
  -7   3  10     3187.76     3161.28     88.01 o 
  -5   3  10      850.84      839.78     40.98 o 
  -3   3  10     8735.42     8735.17    149.18 o 
  -1   3  10     3920.49     3774.05     72.20 o 
   1   3  10     2367.54     2185.45     93.50 o 
   3   3  10     4666.53     4786.95     99.54 o 
   5   3  10       12.54       16.13     40.56 o 
   7   3  10      202.98      194.61     26.04 o 
   9   3  10     1797.70     1596.88     73.43 o 
  11   3  10     5761.95     5493.90    128.78 o 
  13   3  10      307.88      267.70     31.25 o 
  15   3  10       20.61       10.91     22.18 o 
  17   3  10       45.31       67.02     23.52 o 
  19   3  10      139.85      229.54     29.71 o 
  21   3  10       38.70       44.11     24.32 o 
  23   3  10        0.29       45.58     27.81 o 
  25   3  10        0.78       33.65     35.64 o 
  27   3  10     1046.57     1177.55     84.95 o 
 -22   4  10      619.87      626.56     63.04 o 
 -20   4  10       32.65       58.98     53.09 o 
 -18   4  10        0.58      -27.67     27.67 o 
 -16   4  10      215.60      293.10     45.41 o 
 -14   4  10        7.48       22.19     32.13 o 
 -12   4  10       12.80       -2.96     33.69 o 
 -10   4  10      252.31      243.60     32.40 o 
  -8   4  10     1398.30     1297.99     59.32 o 
  -6   4  10       37.98       18.83     21.14 o 
  -4   4  10       50.51       75.70     29.03 o 
  -2   4  10      940.99      834.80     56.10 o 
   0   4  10      812.93      892.75     48.86 o 
   2   4  10      279.14      327.55     37.30 o 
   4   4  10     1256.14     1190.99     54.24 o 
   6   4  10       45.74       35.31     23.05 o 
   8   4  10     1797.31     1932.24     71.90 o 
  10   4  10       98.21       38.32     25.96 o 
  12   4  10      447.14      509.36     60.42 o 
  14   4  10      171.26      202.09     42.39 o 
  16   4  10       10.72        2.99     27.35 o 
  18   4  10       81.21      105.87     29.10 o 
  20   4  10     1025.81     1147.64     58.01 o 
  22   4  10      492.51      525.94     63.13 o 
 -17   5  10        7.76       29.20     45.04 o 
 -15   5  10        3.42      -29.79     33.28 o 
 -13   5  10      213.11      135.53     46.50 o 
 -11   5  10      545.52      591.57     89.55 o 
  -9   5  10      441.15      345.96     78.36 o 
  -7   5  10      204.61      194.86     42.79 o 
  -5   5  10       40.09      -19.44     32.00 o 
  -3   5  10      387.27      395.00     59.80 o 
  -1   5  10      463.22      447.98     98.65 o 
   1   5  10       20.28       54.63     37.83 o 
   3   5  10      866.38      725.24     67.00 o 
   5   5  10        2.21      -25.42     29.22 o 
   7   5  10       50.80       48.56     32.52 o 
   9   5  10        0.40      -18.84     26.95 o 
  11   5  10        5.71       36.69     30.07 o 
  13   5  10        5.53        6.94     36.67 o 
  15   5  10      421.49      463.59     57.48 o 
  17   5  10      141.40      139.65     53.73 o 
   0   6  10     1414.34     1335.68    100.48 o 
 -29   1  11     2961.23     3055.80    156.80 o 
 -27   1  11     1060.27     1048.07     89.81 o 
 -25   1  11      367.22      475.84     65.43 o 
 -23   1  11       73.35       25.33     40.33 o 
 -21   1  11     1405.57     1478.77    104.46 o 
 -19   1  11      797.27      744.95     51.12 o 
 -17   1  11     3003.82     2906.96     98.92 o 
 -15   1  11     1271.60     1325.61     97.47 o 
 -13   1  11     4893.79     5161.46    135.46 o 
 -11   1  11      543.85      559.91     24.57 o 
  -9   1  11     1886.42     1769.92     55.18 o 
  -7   1  11    10664.66    10822.14    148.54 o 
  -5   1  11     1265.07     1291.29     32.00 o 
  -3   1  11       55.75       60.34     11.32 o 
  -1   1  11     2726.58     2961.10     61.15 o 
   1   1  11    20041.76    21054.09    269.59 o 
   3   1  11        4.47       24.52     11.05 o 
   5   1  11     2968.73     3006.51     59.55 o 
   7   1  11       69.45      101.45     15.31 o 
   9   1  11     5538.40     4765.34    132.32 o 
  11   1  11     1407.25     1493.39     56.30 o 
  13   1  11     1927.64     1944.49     63.50 o 
  15   1  11      346.45      437.35     32.67 o 
  17   1  11     2281.87     2177.89     63.34 o 
  19   1  11      563.80      631.12     39.75 o 
  21   1  11       11.16       42.35     22.76 o 
  23   1  11      391.69      394.27     34.15 o 
  25   1  11      404.91      415.22     35.99 o 
  27   1  11      342.94      328.08     42.63 o 
  29   1  11      173.22      105.68     38.32 o 
 -28   2  11      167.84      289.32     60.65 o 
 -26   2  11      277.92      344.87     63.51 o 
 -24   2  11      673.85      847.15     80.47 o 
 -22   2  11      129.51       92.85     34.91 o 
 -20   2  11       28.47       36.09     28.36 o 
 -18   2  11      517.55      456.65     42.15 o 
 -16   2  11     3704.56     3686.61    117.39 o 
 -14   2  11     3295.06     3064.26    103.64 o 
 -12   2  11       72.70       75.53     24.75 o 
 -10   2  11        2.71       -0.03     18.32 o 
  -8   2  11     5519.07     5551.19    120.59 o 
  -6   2  11      959.49      991.41     34.33 o 
  -4   2  11     1159.47     1264.72     33.87 o 
  -2   2  11     2811.22     2764.32     73.80 o 
   0   2  11     4395.77     3892.43    151.31 o 
   2   2  11     6181.96     6013.74    185.45 o 
   4   2  11     4593.21     4504.26     77.87 o 
   6   2  11       66.70       65.33     15.83 o 
   8   2  11     6849.57     6456.23    133.74 o 
  10   2  11     5805.18     5388.33    120.09 o 
  12   2  11     1310.79     1297.90     75.05 o 
  14   2  11     1023.58     1000.26     48.02 o 
  16   2  11      392.76      404.87     36.77 o 
  18   2  11     5776.37     5765.07    122.45 o 
  20   2  11     2629.00     2630.34     78.07 o 
  22   2  11     1883.72     1772.72     76.18 o 
  24   2  11      202.33      260.48     31.94 o 
  26   2  11     1069.85     1207.74     59.39 o 
  28   2  11       41.85       97.54     35.26 o 
 -27   3  11      267.82      289.43     57.52 o 
 -25   3  11       68.12       79.41     74.38 o 
 -23   3  11        1.15        4.78     32.96 o 
 -21   3  11      250.17      235.35     44.14 o 
 -19   3  11      598.62      570.73     53.78 o 
 -17   3  11       28.26       32.88     28.08 o 
 -15   3  11       61.85       38.24     27.00 o 
 -13   3  11       55.64       81.84     27.96 o 
 -11   3  11      272.83      296.30     32.06 o 
  -9   3  11        8.49       24.13     22.12 o 
  -7   3  11      570.53      512.94     35.59 o 
  -5   3  11     1191.59     1117.80     48.00 o 
  -3   3  11     2583.57     2693.36     66.84 o 
  -1   3  11     1067.72     1159.83     36.62 o 
   1   3  11     1770.98     1701.53     59.60 o 
   3   3  11        2.17       25.25     16.62 o 
   5   3  11      733.32      727.24     40.24 o 
   7   3  11      260.43      236.46     28.18 o 
   9   3  11      626.20      622.36     75.85 o 
  11   3  11      224.08      279.62     30.36 o 
  13   3  11        3.74       34.03     22.77 o 
  15   3  11       20.50       59.60     24.75 o 
  17   3  11      944.23      982.43     54.61 o 
  19   3  11        8.06       20.83     24.71 o 
  21   3  11       42.54       61.36     26.83 o 
  23   3  11       55.59      113.25     30.83 o 
  25   3  11     1067.18     1115.73     58.93 o 
 -22   4  11      348.64      349.26     57.05 o 
 -20   4  11      556.40      561.55     71.12 o 
 -18   4  11        1.74       55.62     35.35 o 
 -16   4  11      390.41      329.60     45.34 o 
 -14   4  11      105.68       62.37     30.75 o 
 -12   4  11      607.13      549.29     43.00 o 
 -10   4  11       26.11       14.53     24.34 o 
  -8   4  11     1157.74     1133.09     54.82 o 
  -6   4  11      251.63      173.93     35.39 o 
  -4   4  11       85.58      111.14     35.96 o 
  -2   4  11      217.15      222.35     54.08 o 
   0   4  11     3214.66     3084.61     92.97 o 
   2   4  11      308.12      339.55     38.22 o 
   4   4  11       92.44       95.95     27.92 o 
   6   4  11       82.30      128.55     28.26 o 
   8   4  11     1827.96     1666.83     67.73 o 
  10   4  11     2488.48     2500.20     84.96 o 
  12   4  11      330.81      346.66     38.55 o 
  14   4  11      225.51      296.72     37.05 o 
  16   4  11      216.60      162.97     33.16 o 
  18   4  11      743.23      885.78     51.46 o 
  20   4  11       20.32       42.43     30.08 o 
  22   4  11      374.37      403.18     59.32 o 
 -15   5  11      147.32      223.38     52.43 o 
 -13   5  11       69.13       92.74     44.86 o 
 -11   5  11      408.72      249.87     63.52 o 
  -9   5  11      576.81      636.40     61.69 o 
  -7   5  11        3.51        6.22     35.35 o 
  -5   5  11      421.17      407.99     52.51 o 
  -3   5  11      139.18      105.08     42.56 o 
  -1   5  11      140.12      164.29     48.41 o 
   1   5  11      107.27      105.04     43.95 o 
   3   5  11      586.06      653.37     66.81 o 
   5   5  11       53.84       85.79     36.72 o 
   7   5  11       45.13      152.26     37.94 o 
   9   5  11      168.25      264.71     44.14 o 
  11   5  11      223.37      232.25     44.57 o 
  13   5  11       50.03       69.09     38.91 o 
  15   5  11       13.84       -4.44     37.33 o 
 -30   0  12      800.74      850.43    124.95 o 
 -28   0  12      255.04      187.83     80.46 o 
 -26   0  12     1243.05     1246.64    132.11 o 
 -24   0  12      188.39      196.21     72.75 o 
 -22   0  12      365.85      444.35     82.62 o 
 -20   0  12     3702.10     3683.52    214.87 o 
 -18   0  12       14.30        8.79     44.35 o 
 -16   0  12     4072.66     4242.18    139.19 o 
 -14   0  12     1132.14     1207.28     49.22 o 
 -12   0  12      733.94      686.62     51.14 o 
 -10   0  12     4459.90     4392.04    105.19 o 
  -8   0  12     4119.95     4059.36    122.45 o 
  -6   0  12      107.64       35.29     20.75 o 
  -4   0  12     6342.46     6528.12    157.89 o 
  -2   0  12    18602.74    20702.64    375.57 o 
   0   0  12    20041.03    21035.47    381.73 o 
   2   0  12     8303.07     8094.91    169.39 o 
   4   0  12     4374.69     4220.92    105.11 o 
   6   0  12     3326.66     3460.77     93.21 o 
   8   0  12    11636.06    11687.53    291.40 o 
  10   0  12      513.79      467.47     42.83 o 
  12   0  12     8085.50     7243.83    323.05 o 
  14   0  12      538.33      416.95     57.40 o 
  16   0  12     3141.23     2971.74     92.03 o 
  18   0  12        1.20       23.82     32.42 o 
  20   0  12     3876.57     3532.59    144.86 o 
  22   0  12     1283.71     1333.12     90.47 o 
  24   0  12      104.51      153.75     46.20 o 
  26   0  12      430.98      475.82     64.00 o 
  28   0  12      107.55       60.67     49.61 o 
  30   0  12      363.37      484.73     88.17 o 
 -29   1  12        3.24       10.55     59.09 o 
 -27   1  12       31.88       91.75     76.06 o 
 -25   1  12       73.34      118.03     47.45 o 
 -23   1  12      299.48      289.20     59.30 o 
 -21   1  12       34.08       12.55     42.39 o 
 -19   1  12      430.81      428.68     41.66 o 
 -17   1  12      142.93      178.67     31.27 o 
 -15   1  12        4.52      -21.86     29.21 o 
 -13   1  12     2440.38     2396.52     70.50 o 
 -11   1  12      780.78      753.15     31.64 o 
  -9   1  12      194.96      179.17     14.85 o 
  -7   1  12      151.16      168.11     14.28 o 
  -5   1  12      690.28      621.29     22.91 o 
  -3   1  12       66.87       48.74     11.44 o 
  -1   1  12      262.69      335.42     20.63 o 
   1   1  12      279.05      307.85     17.97 o 
   3   1  12      513.25      462.94     23.40 o 
   5   1  12     2125.67     2193.27     48.55 o 
   7   1  12        0.17       11.53     11.79 o 
   9   1  12      606.83      633.14     34.16 o 
  11   1  12     1354.41     1387.40     81.02 o 
  13   1  12      986.79      931.07     44.29 o 
  15   1  12       20.81       15.67     19.60 o 
  17   1  12      221.77      222.61     24.50 o 
  19   1  12       94.59       89.49     22.99 o 
  21   1  12     1112.68     1071.96     48.58 o 
  23   1  12      549.29      542.97     37.37 o 
  25   1  12       47.29       21.17     34.22 o 
  27   1  12      549.73      604.17     54.32 o 
  29   1  12      563.82      645.44     59.98 o 
 -28   2  12      151.34      130.57     56.93 o 
 -26   2  12     1028.59     1254.64    150.57 o 
 -24   2  12       11.87      -37.30     45.84 o 
 -22   2  12      419.01      418.60     49.91 o 
 -20   2  12      333.81      382.70     93.71 o 
 -18   2  12       15.73        3.32     29.09 o 
 -16   2  12      274.35      254.04     35.15 o 
 -14   2  12      134.59      111.45     28.25 o 
 -12   2  12     4737.17     4605.36    151.36 o 
 -10   2  12       93.65      127.87     22.73 o 
  -8   2  12      457.80      464.26     44.63 o 
  -6   2  12      211.26      245.66     20.52 o 
  -4   2  12      303.46      294.05     24.76 o 
  -2   2  12     5417.45     5433.69     90.14 o 
   0   2  12      200.81      183.04     16.46 o 
   2   2  12      158.62      213.28     17.19 o 
   4   2  12     1306.27     1207.34     42.01 o 
   6   2  12      575.19      481.33     28.78 o 
   8   2  12     5290.09     4913.09    196.55 o 
  10   2  12      549.22      560.70     36.09 o 
  12   2  12     2675.34     2585.45     78.35 o 
  14   2  12      137.62       84.80     23.01 o 
  16   2  12      550.40      553.91     39.93 o 
  18   2  12     1506.53     1492.58     56.73 o 
  20   2  12     1130.64     1062.87     49.33 o 
  22   2  12     1341.04     1247.32     56.18 o 
  24   2  12       25.92       15.59     35.99 o 
  26   2  12        2.50       19.66     28.22 o 
  28   2  12      368.67      415.60     42.78 o 
 -25   3  12       35.55       48.33     44.61 o 
 -23   3  12      311.37      305.56     49.13 o 
 -21   3  12      514.33      420.58     49.92 o 
 -19   3  12       53.57       71.61     34.94 o 
 -17   3  12      348.89      375.87     44.72 o 
 -15   3  12      260.06      244.61     37.68 o 
 -13   3  12      100.07       81.66     26.01 o 
 -11   3  12      483.47      446.78     48.64 o 
  -9   3  12     1750.96     1642.93     62.48 o 
  -7   3  12      160.31      132.70     24.54 o 
  -5   3  12     2664.27     2481.41     75.51 o 
  -3   3  12      835.08      810.33     41.66 o 
  -1   3  12     1446.03     1492.51     58.27 o 
   1   3  12     2618.29     2684.32     79.13 o 
   3   3  12     1660.07     1625.43     54.12 o 
   5   3  12      502.43      485.66     34.86 o 
   7   3  12      150.40      161.38     26.04 o 
   9   3  12       89.44       63.02     24.18 o 
  11   3  12      233.10      197.13     28.44 o 
  13   3  12     2291.67     2268.94     78.90 o 
  15   3  12      106.57       97.58     28.25 o 
  17   3  12      226.23      263.35     50.63 o 
  19   3  12     1472.55     1551.88     75.28 o 
  21   3  12      854.84      989.65     52.81 o 
  23   3  12        0.26      -25.66     25.66 o 
  25   3  12      194.78      287.53     70.70 o 
 -22   4  12      290.04      342.57     56.78 o 
 -20   4  12      210.65      190.72     62.83 o 
 -18   4  12      106.00      124.19     42.52 o 
 -16   4  12      677.17      653.20     50.49 o 
 -14   4  12     1952.90     1929.23     79.68 o 
 -12   4  12        1.41       25.91     24.91 o 
 -10   4  12        6.67       20.93     32.67 o 
  -8   4  12      847.92      871.43     64.15 o 
  -6   4  12      501.34      560.56     50.52 o 
  -4   4  12      144.69      132.53     38.53 o 
  -2   4  12       55.52      100.36     30.77 o 
   0   4  12      487.75      505.67     46.54 o 
   2   4  12      900.64     1042.97     74.78 o 
   4   4  12      272.49      355.22     48.13 o 
   6   4  12        3.61      -11.61     22.78 o 
   8   4  12      515.64      462.72     47.41 o 
  10   4  12     2275.50     2152.47     79.67 o 
  12   4  12       42.15       24.34     28.12 o 
  14   4  12      292.48      352.38     40.53 o 
  16   4  12      125.97      189.81     43.68 o 
  18   4  12      499.43      495.28     41.60 o 
  20   4  12        0.19       21.95     34.86 o 
  22   4  12       91.93      135.77     40.61 o 
 -15   5  12       38.18      -12.95     56.50 o 
 -13   5  12      175.30      152.14    115.68 o 
 -11   5  12       95.10      106.61     43.23 o 
  -9   5  12      954.91      851.74     69.74 o 
  -7   5  12       53.05       38.59     41.87 o 
  -5   5  12       17.65      -14.90     32.91 o 
  -3   5  12      135.24      124.95     38.94 o 
  -1   5  12     1252.29     1264.18    130.29 o 
   1   5  12      699.27      707.18     71.99 o 
   3   5  12       39.65       96.94     42.56 o 
   5   5  12      363.47      408.33    100.07 o 
   7   5  12     2010.45     2060.96     95.49 o 
   9   5  12      357.46      400.48     59.24 o 
  11   5  12        4.33       31.05     37.85 o 
  13   5  12       60.18       18.01     39.81 o 
  15   5  12      200.59      126.65     44.69 o 
 -29   1  13      617.77      610.46     78.04 o 
 -27   1  13      265.04      307.53     63.00 o 
 -25   1  13       45.57        3.10     42.69 o 
 -23   1  13      538.34      487.42     63.63 o 
 -21   1  13     1956.78     1851.00    134.55 o 
 -19   1  13     1611.40     1646.58     98.19 o 
 -17   1  13     1308.92     1281.87     65.37 o 
 -15   1  13     2306.96     2240.20     84.45 o 
 -13   1  13     7075.80     6953.93    143.78 o 
 -11   1  13     1497.78     1550.78     54.69 o 
  -9   1  13      505.71      516.94     22.46 o 
  -7   1  13      174.93      171.81     16.08 o 
  -5   1  13      892.28      708.36     27.83 o 
  -3   1  13      342.59      369.19     19.84 o 
  -1   1  13      406.08      395.50     35.19 o 
   1   1  13      647.75      651.33     25.57 o 
   3   1  13     5504.50     5504.63     91.85 o 
   5   1  13      891.68      900.81     30.76 o 
   7   1  13      214.91      214.63     17.64 o 
   9   1  13       23.57       38.80     16.81 o 
  11   1  13     3795.99     3511.40     91.57 o 
  13   1  13      143.62      127.13     23.07 o 
  15   1  13     2075.89     2049.03    131.81 o 
  17   1  13       11.77       19.52     20.82 o 
  19   1  13     9690.21     9120.35    169.03 o 
  21   1  13      113.70       99.03     24.37 o 
  23   1  13      144.39      136.68     29.64 o 
  25   1  13      654.57      648.74     50.87 o 
  27   1  13     1801.20     1736.63     83.59 o 
  29   1  13      284.43      269.15     48.12 o 
 -28   2  13       35.60       53.36     56.23 o 
 -26   2  13      207.66      271.07     59.31 o 
 -24   2  13       19.01       64.35     48.69 o 
 -22   2  13      734.11      765.23     62.19 o 
 -20   2  13       29.14       67.32     41.82 o 
 -18   2  13      155.87      218.91     38.57 o 
 -16   2  13      424.35      389.96     35.95 o 
 -14   2  13      267.37      333.51     39.88 o 
 -12   2  13       80.32       85.91     23.45 o 
 -10   2  13        7.69       29.64     20.77 o 
  -8   2  13      282.25      321.08     28.91 o 
  -6   2  13     2872.28     2834.84     78.28 o 
  -4   2  13      593.52      605.14     25.21 o 
  -2   2  13      184.85      181.59     17.09 o 
   0   2  13       64.88       80.31     14.75 o 
   2   2  13     1217.91     1202.15     41.26 o 
   4   2  13      592.19      610.72     31.25 o 
   6   2  13      644.26      566.00     31.44 o 
   8   2  13      780.92      806.02     41.21 o 
  10   2  13     1101.13     1053.03     48.10 o 
  12   2  13     1169.75     1082.69     50.70 o 
  14   2  13      339.12      349.19     33.41 o 
  16   2  13       10.23        4.17     21.36 o 
  18   2  13        2.64       25.52     22.59 o 
  20   2  13      381.93      469.03     36.39 o 
  22   2  13      720.01      767.65     49.04 o 
  24   2  13       85.51      131.39     29.53 o 
  26   2  13       14.86       60.98     31.68 o 
  28   2  13      867.78      986.61     58.86 o 
 -25   3  13      316.55      247.49     53.95 o 
 -23   3  13      122.04      116.16     43.83 o 
 -21   3  13       11.23       16.67     52.17 o 
 -19   3  13     1035.32      983.42    105.93 o 
 -17   3  13       74.15      120.52     31.56 o 
 -15   3  13       54.71       48.29     25.51 o 
 -13   3  13       20.07       23.61     27.04 o 
 -11   3  13     1782.44     1761.01     68.11 o 
  -9   3  13       29.91       46.21     23.09 o 
  -7   3  13        1.69      -19.18     20.39 o 
  -5   3  13       29.36       14.18     20.71 o 
  -3   3  13      317.21      364.87     39.85 o 
  -1   3  13       77.48       69.97     44.85 o 
   1   3  13     1022.06      930.86     47.29 o 
   3   3  13        0.39        6.79     18.47 o 
   5   3  13     1221.95     1271.66     62.51 o 
   7   3  13       60.22       45.16     22.11 o 
   9   3  13      667.72      771.19     44.93 o 
  11   3  13       20.19       50.04     22.95 o 
  13   3  13     1287.31     1309.50     78.38 o 
  15   3  13       18.78       30.15     25.92 o 
  17   3  13      222.51      284.45     39.17 o 
  19   3  13      622.11      596.80     49.47 o 
  21   3  13      380.95      385.13     39.82 o 
  23   3  13      131.92      112.60     48.37 o 
  25   3  13       16.55       34.21     34.45 o 
 -20   4  13      162.29      187.82     42.52 o 
 -18   4  13        0.57       19.90     30.61 o 
 -16   4  13        0.44       96.89     32.34 o 
 -14   4  13      184.75      240.25     41.01 o 
 -12   4  13        8.01       41.66     28.89 o 
 -10   4  13        6.53       34.05     32.15 o 
  -8   4  13        0.04       21.57     31.15 o 
  -6   4  13      246.23      279.69     43.33 o 
  -4   4  13      420.86      379.71     44.35 o 
  -2   4  13     1493.56     1393.38     95.87 o 
   0   4  13      199.44      238.08     37.53 o 
   2   4  13      577.92      465.26     70.32 o 
   4   4  13       16.86      -23.69     23.69 o 
   6   4  13      101.19      101.06     31.51 o 
   8   4  13       36.41       12.01     25.22 o 
  10   4  13     2032.85     2048.77    111.54 o 
  12   4  13      868.92      898.42     56.21 o 
  14   4  13       22.40        9.99     30.74 o 
  16   4  13       14.15       -4.15     32.10 o 
  18   4  13        3.98       41.36     35.11 o 
  20   4  13      501.52      518.83     44.73 o 
 -13   5  13       61.89       32.10     46.74 o 
 -11   5  13       58.76      156.53     61.40 o 
  -9   5  13      128.41       93.65     51.55 o 
  -7   5  13      136.57      210.53     45.97 o 
  -5   5  13      384.12      409.84     52.88 o 
  -3   5  13      666.26      629.12     88.08 o 
  -1   5  13       75.12      104.74     45.03 o 
   1   5  13      249.00      305.93     57.47 o 
   3   5  13      329.07      349.92     60.85 o 
   5   5  13      582.09      795.78     76.44 o 
   7   5  13       53.12       69.45     47.36 o 
   9   5  13        1.90       62.15     45.21 o 
  11   5  13      189.35      168.39     46.19 o 
  13   5  13      655.96      651.35     64.73 o 
 -28   0  14      813.96      882.61    127.25 o 
 -26   0  14     1425.11     1195.12    138.33 o 
 -24   0  14     1676.81     1604.71    152.94 o 
 -22   0  14      451.30      452.06     84.92 o 
 -20   0  14       89.70      149.56     60.31 o 
 -18   0  14       21.55       44.49     46.79 o 
 -16   0  14     8836.77     9428.27    393.10 o 
 -14   0  14      687.52      660.02     79.51 o 
 -12   0  14       88.54       99.15     23.69 o 
 -10   0  14     2518.20     2655.14    114.61 o 
  -8   0  14        0.73        4.05     17.05 o 
  -6   0  14     2861.18     2469.71    351.79 o 
  -4   0  14     1205.66     1318.58     51.41 o 
  -2   0  14    14676.49    14766.00    283.78 o 
   0   0  14     1941.07     1987.49     66.40 o 
   2   0  14      997.72     1045.79     52.65 o 
   4   0  14     5872.14     5695.46    136.25 o 
   6   0  14     7706.22     7634.24    171.06 o 
   8   0  14      476.90      464.88     76.47 o 
  10   0  14     2009.66     2103.55     94.84 o 
  12   0  14      292.23      247.78     38.66 o 
  14   0  14     1132.05     1091.60     71.75 o 
  16   0  14     1163.94     1036.71     53.60 o 
  18   0  14      471.57      492.45     54.66 o 
  20   0  14       66.51       59.06    101.76 o 
  22   0  14     2073.14     2000.27    114.84 o 
  24   0  14       22.52       22.11     41.51 o 
  26   0  14      269.23      260.52     86.07 o 
  28   0  14      458.66      480.39     76.22 o 
 -27   1  14       23.87      -46.87     46.87 o 
 -25   1  14      314.98      392.89     75.25 o 
 -23   1  14      336.93      394.05     61.09 o 
 -21   1  14        2.01       23.25     39.49 o 
 -19   1  14      342.60      330.16     41.18 o 
 -17   1  14     1054.24      917.98     62.11 o 
 -15   1  14      168.69      119.84     49.51 o 
 -13   1  14      139.08      130.02     25.22 o 
 -11   1  14      798.43      779.42     40.91 o 
  -9   1  14        6.11      -15.63     15.63 o 
  -7   1  14      287.39      263.29     18.10 o 
  -5   1  14        4.80       10.32     12.50 o 
  -3   1  14       23.12        8.63     12.32 o 
  -1   1  14      341.53      314.89     22.18 o 
   1   1  14        0.39       10.47     17.69 o 
   3   1  14     1859.41     1876.74     46.67 o 
   5   1  14     3517.13     3531.69     69.66 o 
   7   1  14     2291.73     2332.48     57.75 o 
   9   1  14      201.06      214.47     25.26 o 
  11   1  14      230.56      244.27     36.97 o 
  13   1  14      246.15      246.13     27.66 o 
  15   1  14     1564.68     1386.53     59.02 o 
  17   1  14      243.08      228.22     30.13 o 
  19   1  14        2.06       30.23     21.60 o 
  21   1  14       83.65       76.78     27.77 o 
  23   1  14      336.40      333.76     50.53 o 
  25   1  14       11.10       36.59     32.54 o 
  27   1  14      126.29      150.76     46.96 o 
 -26   2  14      487.88      574.16     75.21 o 
 -24   2  14      999.25      934.56     87.58 o 
 -22   2  14       18.19       42.79     46.31 o 
 -20   2  14       94.65       69.33     30.65 o 
 -18   2  14      621.22      735.28     48.25 o 
 -16   2  14      114.56      141.65     28.13 o 
 -14   2  14      667.96      669.99     43.28 o 
 -12   2  14      604.01      617.22     40.88 o 
 -10   2  14      486.01      472.77     34.91 o 
  -8   2  14      218.60      265.17     27.63 o 
  -6   2  14      456.85      414.92     31.90 o 
  -4   2  14      313.15      415.87     26.81 o 
  -2   2  14     1332.31     1451.96     41.03 o 
   0   2  14     1446.73     1374.69     46.37 o 
   2   2  14      801.71      775.99     37.26 o 
   4   2  14      207.38      222.78     22.55 o 
   6   2  14     8633.75     8271.51    207.77 o 
   8   2  14      368.64      331.28     30.74 o 
  10   2  14      456.15      449.06     34.20 o 
  12   2  14        8.83       16.18     21.87 o 
  14   2  14      170.20      135.30     25.68 o 
  16   2  14      133.75      127.25     26.65 o 
  18   2  14       29.08       56.53     25.80 o 
  20   2  14      911.50      841.33     46.91 o 
  22   2  14       30.67       40.36     24.37 o 
  24   2  14      345.51      366.67     38.29 o 
  26   2  14      868.99      927.89     55.84 o 
 -23   3  14      304.34      380.57     61.46 o 
 -21   3  14        9.05        2.92     31.81 o 
 -19   3  14      428.78      433.58     44.09 o 
 -17   3  14       26.68       48.19     32.84 o 
 -15   3  14     1169.36     1248.37     61.42 o 
 -13   3  14     1156.81     1121.65     57.02 o 
 -11   3  14     1468.79     1387.21     61.71 o 
  -9   3  14      311.21      289.02     31.36 o 
  -7   3  14       32.33       23.58     24.62 o 
  -5   3  14       23.05       19.77     24.85 o 
  -3   3  14     2071.49     1984.11     84.59 o 
  -1   3  14     4192.82     3995.08    106.59 o 
   1   3  14      123.53       63.33     22.78 o 
   3   3  14      777.33      710.95     39.00 o 
   5   3  14      462.61      506.06     37.55 o 
   7   3  14       26.71       80.37     23.50 o 
   9   3  14      573.61      554.39     52.28 o 
  11   3  14      272.28      320.08     34.06 o 
  13   3  14      295.35      311.58     34.41 o 
  15   3  14     2102.64     2139.51     81.76 o 
  17   3  14      214.98      214.14     36.70 o 
  19   3  14     2368.94     2296.08     99.23 o 
  21   3  14      415.49      428.86     40.65 o 
  23   3  14     1316.61     1506.08     68.98 o 
 -20   4  14      491.22      535.51     59.48 o 
 -18   4  14      154.58      184.47     46.45 o 
 -16   4  14       26.46       99.05     35.33 o 
 -14   4  14      169.42      229.22     37.78 o 
 -12   4  14      357.43      435.81     89.62 o 
 -10   4  14      128.33      159.10     38.83 o 
  -8   4  14        6.39       14.07     33.99 o 
  -6   4  14      410.21      410.19     49.48 o 
  -4   4  14      483.91      465.45     49.98 o 
  -2   4  14      623.64      605.75     60.67 o 
   0   4  14      162.51      120.28     38.93 o 
   2   4  14       24.14       10.06     29.33 o 
   4   4  14      416.40      496.25     49.90 o 
   6   4  14        4.66      -33.07     33.07 o 
   8   4  14      185.29      141.67     34.72 o 
  10   4  14        7.60       47.78     32.65 o 
  12   4  14      406.15      391.46     45.59 o 
  14   4  14       91.27      193.84     38.66 o 
  16   4  14       13.98      -19.63     30.24 o 
  18   4  14       54.64      102.16     38.55 o 
  20   4  14        0.33      -22.11     33.91 o 
 -11   5  14      213.40      174.79     53.94 o 
  -9   5  14      267.07      333.04     56.46 o 
  -7   5  14        0.36      -21.61     38.23 o 
  -5   5  14       73.10      102.67     43.94 o 
  -3   5  14      122.02      180.54     44.89 o 
  -1   5  14       17.44       31.37     58.15 o 
   1   5  14      107.28       62.53     89.11 o 
   3   5  14       37.18       94.44     97.16 o 
   5   5  14       19.84       14.60     40.45 o 
   7   5  14      100.46       84.83     94.05 o 
   9   5  14      505.98      640.71     62.76 o 
  11   5  14      109.10      201.48     49.53 o 
 -27   1  15      151.88      134.15    121.90 o 
 -25   1  15     1229.07     1305.34    188.64 o 
 -23   1  15        2.29       31.51     49.14 o 
 -21   1  15     1597.59     1695.51    144.15 o 
 -19   1  15     1758.94     1656.19     80.34 o 
 -17   1  15       78.71       28.43     29.07 o 
 -15   1  15       21.17       11.23     21.12 o 
 -13   1  15     3174.32     3214.80     89.78 o 
 -11   1  15    11007.80    10409.17    196.85 o 
  -9   1  15      675.62      589.29     36.93 o 
  -7   1  15       32.50       44.41     14.62 o 
  -5   1  15     1851.87     1881.80     46.13 o 
  -3   1  15     5783.28     5343.25     91.67 o 
  -1   1  15       20.87       10.75     11.59 o 
   1   1  15     1029.50      999.43     33.97 o 
   3   1  15     7095.16     7078.73    115.02 o 
   5   1  15     3709.35     3548.87    166.21 o 
   7   1  15      359.77      376.73     26.94 o 
   9   1  15        8.50       27.84     18.49 o 
  11   1  15        5.06        9.54     18.95 o 
  13   1  15     2828.27     2635.73     82.35 o 
  15   1  15      157.26      141.12     26.65 o 
  17   1  15        8.16        2.02     22.60 o 
  19   1  15      334.31      336.43     31.74 o 
  21   1  15     1265.23     1244.72     55.09 o 
  23   1  15      202.87      203.75     38.40 o 
  25   1  15       84.42      104.53     43.82 o 
  27   1  15       61.50      151.91     53.29 o 
 -26   2  15       76.91      114.89     56.22 o 
 -24   2  15       19.71       18.02     40.05 o 
 -22   2  15       76.27       57.33     38.03 o 
 -20   2  15      304.89      310.30     38.82 o 
 -18   2  15       37.18       55.11     29.48 o 
 -16   2  15      107.87      122.26     28.78 o 
 -14   2  15        0.41      -23.44     26.70 o 
 -12   2  15      236.77      270.47     31.13 o 
 -10   2  15      728.20      706.86     51.68 o 
  -8   2  15       47.07       30.78     20.86 o 
  -6   2  15        1.99       21.39     20.28 o 
  -4   2  15     2002.43     1873.68     63.54 o 
  -2   2  15     1063.39      992.60     34.84 o 
   0   2  15      152.25      151.19     20.05 o 
   2   2  15      628.68      622.99     35.31 o 
   4   2  15       73.49       70.77     19.10 o 
   6   2  15     2611.97     2542.82     69.62 o 
   8   2  15      654.55      706.76     41.02 o 
  10   2  15     1423.67     1392.95     81.86 o 
  12   2  15      270.09      244.89     31.41 o 
  14   2  15      959.85      999.30     55.43 o 
  16   2  15       78.29       56.65     29.92 o 
  18   2  15     2196.09     2000.66     78.81 o 
  20   2  15       44.54       45.79     26.83 o 
  22   2  15       28.46       -7.10     37.41 o 
  24   2  15      192.79      233.01     35.60 o 
  26   2  15     1293.51     1425.09     69.36 o 
 -23   3  15       78.83       99.17     46.44 o 
 -21   3  15        0.15        8.30     29.73 o 
 -19   3  15       17.17       79.44     31.76 o 
 -17   3  15       72.19      117.36     42.29 o 
 -15   3  15     1308.42     1405.82     66.75 o 
 -13   3  15     1168.49     1185.28     60.02 o 
 -11   3  15      354.73      320.77     35.05 o 
  -9   3  15      179.46      259.84     33.14 o 
  -7   3  15       88.70       91.59     25.74 o 
  -5   3  15      445.01      453.40     47.78 o 
  -3   3  15      291.62      456.07     45.69 o 
  -1   3  15     2612.47     2724.41    102.77 o 
   1   3  15       21.25      -15.43     24.18 o 
   3   3  15       15.49       44.49     23.64 o 
   5   3  15       28.59        8.23     20.00 o 
   7   3  15      717.98      653.03     43.35 o 
   9   3  15        8.53        7.74     24.09 o 
  11   3  15       63.93       96.54     27.92 o 
  13   3  15      670.88      843.04     52.33 o 
  15   3  15      268.23      308.69     38.25 o 
  17   3  15        2.26       25.75     30.96 o 
  19   3  15     1401.22     1389.78     71.88 o 
  21   3  15       34.40       61.45     31.40 o 
  23   3  15       75.47       89.17     35.98 o 
 -18   4  15       25.06       43.26     34.87 o 
 -16   4  15      515.05      512.57     66.69 o 
 -14   4  15     1191.15     1210.28     79.86 o 
 -12   4  15     1021.33     1063.05     73.40 o 
 -10   4  15       81.67      138.12     40.64 o 
  -8   4  15       45.15       68.57     36.05 o 
  -6   4  15       66.48       56.35     49.38 o 
  -4   4  15     3540.86     3281.70    152.40 o 
  -2   4  15     2582.44     2655.68    110.75 o 
   0   4  15        1.20       -6.72     29.84 o 
   2   4  15        5.60       15.17     30.88 o 
   4   4  15      442.38      360.30     51.25 o 
   6   4  15      492.25      501.40     52.40 o 
   8   4  15       38.42      -16.74     38.48 o 
  10   4  15      283.85      347.59     45.69 o 
  12   4  15       32.39       85.73     35.20 o 
  14   4  15        0.62       72.02     40.75 o 
  16   4  15      127.56      168.82     54.40 o 
  18   4  15       35.49       23.23     66.85 o 
  -9   5  15      198.50      235.56     65.85 o 
  -7   5  15      116.07       97.76     44.46 o 
  -5   5  15      909.29     1053.14     77.67 o 
  -3   5  15      131.52      170.99     47.95 o 
  -1   5  15      118.77      146.34     59.77 o 
   1   5  15       16.19       18.44     45.82 o 
   3   5  15      203.89      183.12     77.21 o 
   5   5  15      461.37      530.62     66.83 o 
   7   5  15      877.84      916.18     84.29 o 
   9   5  15        1.69       67.59     49.83 o 
 -26   0  16      161.13      139.55     77.62 o 
 -24   0  16       39.66       14.47     80.86 o 
 -22   0  16      463.57      384.85     96.01 o 
 -20   0  16      229.93      202.84     78.02 o 
 -18   0  16       58.31      112.37     65.04 o 
 -16   0  16      148.81      173.49     66.67 o 
 -14   0  16     8532.16     7857.36    351.04 o 
 -12   0  16     3389.24     3777.69    134.40 o 
 -10   0  16     1310.20     1222.19     53.47 o 
  -8   0  16     2814.04     2528.36     99.32 o 
  -6   0  16     2191.77     1996.78     88.17 o 
  -4   0  16     2523.63     2608.90     81.27 o 
  -2   0  16     2031.66     1923.55    115.53 o 
   0   0  16     4651.33     4371.05    181.18 o 
   2   0  16     3350.48     3021.86     92.18 o 
   4   0  16     4705.82     4610.83    139.65 o 
   6   0  16     3163.76     3038.48     94.99 o 
   8   0  16     3233.10     2991.62     95.18 o 
  10   0  16      461.89      490.02     51.06 o 
  12   0  16      707.87      658.31     79.17 o 
  14   0  16      144.11       76.40     37.29 o 
  16   0  16     8938.27     8729.29    266.43 o 
  18   0  16     1157.44     1062.29    100.61 o 
  20   0  16     1616.16     1385.27    170.86 o 
  22   0  16       34.83      105.72     47.00 o 
  24   0  16     1546.21     1589.99    143.88 o 
  26   0  16      181.20      234.23     60.92 o 
 -27   1  16       34.10       14.46     53.67 o 
 -25   1  16       35.13       49.41     69.30 o 
 -23   1  16      172.66      105.90     51.33 o 
 -21   1  16     1042.22     1001.64     89.38 o 
 -19   1  16       69.45       82.67     35.52 o 
 -17   1  16       61.91       32.01     29.20 o 
 -15   1  16        2.98      -17.17     22.29 o 
 -13   1  16      168.59      189.73     27.20 o 
 -11   1  16      153.39       83.84     23.29 o 
  -9   1  16       10.44      -15.46     19.02 o 
  -7   1  16        0.04        7.02     16.18 o 
  -5   1  16     1779.76     1800.43     46.43 o 
  -3   1  16      161.54      139.17     17.69 o 
  -1   1  16      106.21       90.69     17.82 o 
   1   1  16       78.97       94.81     17.02 o 
   3   1  16      658.47      639.65     29.42 o 
   5   1  16      158.71      149.46     19.63 o 
   7   1  16      476.50      514.34     31.61 o 
   9   1  16     1203.75     1082.48     49.76 o 
  11   1  16        4.21       -8.55     17.89 o 
  13   1  16       85.98       85.38     26.61 o 
  15   1  16      505.71      531.53     40.32 o 
  17   1  16       18.96       53.72     24.87 o 
  19   1  16        1.32       17.91     21.94 o 
  21   1  16       21.13      -32.75     32.75 o 
  23   1  16       40.49       83.56     33.06 o 
  25   1  16      326.41      313.95     46.41 o 
  27   1  16      398.30      379.76     61.81 o 
 -24   2  16       84.29       86.46     61.53 o 
 -22   2  16      433.47      472.76     64.35 o 
 -20   2  16      460.42      439.54     52.52 o 
 -18   2  16       60.73       51.25     30.62 o 
 -16   2  16        3.12       51.64     27.97 o 
 -14   2  16     2161.64     2060.21     75.06 o 
 -12   2  16        3.20        3.81     24.63 o 
 -10   2  16      400.13      422.43     36.40 o 
  -8   2  16     1114.96     1157.75     53.05 o 
  -6   2  16     1439.01     1326.18     55.69 o 
  -4   2  16     1424.80     1290.91     55.84 o 
  -2   2  16        0.03        4.44     17.43 o 
   0   2  16      139.97      105.17     20.12 o 
   2   2  16       70.64       77.52     19.07 o 
   4   2  16      134.40      135.99     21.54 o 
   6   2  16      186.78      188.07     24.14 o 
   8   2  16      882.01      784.40     43.66 o 
  10   2  16      341.17      328.89     32.56 o 
  12   2  16       24.44       43.06     23.80 o 
  14   2  16      124.27      112.03     28.90 o 
  16   2  16     1823.56     1868.32     89.35 o 
  18   2  16      371.82      381.67     41.82 o 
  20   2  16     1316.98     1115.89     55.31 o 
  22   2  16       74.65       47.72     32.49 o 
  24   2  16      315.15      418.63     46.24 o 
 -21   3  16      947.87     1081.14     67.39 o 
 -19   3  16        2.95        5.09     44.10 o 
 -17   3  16       10.32       14.36     29.96 o 
 -15   3  16       59.30       65.92     29.26 o 
 -13   3  16     3327.90     3297.14    149.12 o 
 -11   3  16      459.90      473.53     42.04 o 
  -9   3  16       42.24       41.83     33.36 o 
  -7   3  16      158.27      187.68     35.30 o 
  -5   3  16     1519.59     1568.31    110.27 o 
  -3   3  16       11.95       -6.04     25.22 o 
  -1   3  16      525.19      612.07     61.21 o 
   1   3  16      131.39       89.82     30.62 o 
   3   3  16     1818.68     1767.42     72.29 o 
   5   3  16      323.58      244.65     37.37 o 
   7   3  16     1589.59     1436.69     63.36 o 
   9   3  16      786.82      789.50     48.41 o 
  11   3  16      586.40      704.20     47.86 o 
  13   3  16      224.71      233.28     36.36 o 
  15   3  16      823.20      846.73     55.01 o 
  17   3  16     1392.80     1622.17     77.16 o 
  19   3  16      887.77      918.00     61.70 o 
  21   3  16        9.48       39.19     30.21 o 
 -16   4  16       13.58      100.07     40.63 o 
 -14   4  16      366.56      357.30     51.20 o 
 -12   4  16        7.91       25.17     34.74 o 
 -10   4  16      804.14      790.18     65.95 o 
  -8   4  16       70.26       97.98     37.49 o 
  -6   4  16       12.00      -15.07     31.32 o 
  -4   4  16      863.58      796.59    101.80 o 
  -2   4  16     2473.05     2468.55    108.63 o 
   0   4  16      237.86      321.00     62.08 o 
   2   4  16       16.26       15.60     43.39 o 
   4   4  16      180.97      188.89     50.10 o 
   6   4  16     1482.07     1589.56     83.57 o 
   8   4  16      715.36      800.33     63.60 o 
  10   4  16      929.44      948.68     68.45 o 
  12   4  16       21.13      -35.95     43.92 o 
  14   4  16      665.50      742.51     57.12 o 
  16   4  16        5.39       15.21     37.38 o 
  -7   5  16      511.94      528.96     67.37 o 
  -5   5  16     1001.90      986.19     76.45 o 
  -3   5  16      126.11       10.16     42.51 o 
  -1   5  16      126.04      108.90     54.16 o 
   1   5  16        4.14      -20.97     45.13 o 
   3   5  16      262.54      277.29     60.86 o 
   5   5  16      121.06       84.90     54.93 o 
   7   5  16      630.57      642.78     76.80 o 
 -25   1  17      546.48      579.48     84.97 o 
 -23   1  17      656.19      601.00     80.19 o 
 -21   1  17       48.31       79.09     52.25 o 
 -19   1  17      123.08      253.50     54.97 o 
 -17   1  17       81.93      114.70     35.42 o 
 -15   1  17      818.78      854.33     70.43 o 
 -13   1  17        3.80       20.47     24.53 o 
 -11   1  17       11.14        5.33     21.06 o 
  -9   1  17      166.90      176.92     26.40 o 
  -7   1  17      448.97      496.45     47.43 o 
  -5   1  17      449.88      399.52     24.73 o 
  -3   1  17     1550.90     1517.27     44.07 o 
  -1   1  17     8345.67     8319.05    147.01 o 
   1   1  17     1620.85     1644.41     46.99 o 
   3   1  17      113.98       79.87     18.30 o 
   5   1  17        0.15       30.89     18.26 o 
   7   1  17    14350.80    13941.49    227.10 o 
   9   1  17      598.43      589.82     39.48 o 
  11   1  17       93.49       87.24     22.85 o 
  13   1  17      763.32      677.94     44.16 o 
  15   1  17     1923.83     2018.91     77.88 o 
  17   1  17        6.38       17.55     24.99 o 
  19   1  17      703.00      652.53     48.54 o 
  21   1  17      280.64      261.56     37.59 o 
  23   1  17      719.95      816.80     59.14 o 
  25   1  17       12.46        1.47     34.53 o 
 -24   2  17      601.95      667.10    116.90 o 
 -22   2  17      191.50      120.27     44.11 o 
 -20   2  17        2.65       31.36     39.36 o 
 -18   2  17     1156.93     1194.20     61.33 o 
 -16   2  17       76.68       52.90     26.61 o 
 -14   2  17       66.38       20.00     26.46 o 
 -12   2  17      338.26      329.46     35.95 o 
 -10   2  17     2468.61     2461.92     81.44 o 
  -8   2  17       15.50       16.46     22.11 o 
  -6   2  17       61.59       91.42     24.95 o 
  -4   2  17        4.61       25.68     22.16 o 
  -2   2  17      969.01      969.27     47.99 o 
   0   2  17      943.90      937.13     55.80 o 
   2   2  17      402.07      407.36     29.51 o 
   4   2  17      741.70      666.35     59.04 o 
   6   2  17     1406.69     1394.34     53.04 o 
   8   2  17       98.39       80.17     24.56 o 
  10   2  17       13.50        7.90     26.78 o 
  12   2  17        0.02        9.82     23.13 o 
  14   2  17      681.56      669.23     48.11 o 
  16   2  17     2588.88     2271.15     85.35 o 
  18   2  17      172.94      232.44     38.80 o 
  20   2  17       62.32        5.73     27.02 o 
  22   2  17      121.73      157.47     37.56 o 
  24   2  17      621.03      612.37     56.77 o 
 -21   3  17      136.38      154.20     43.81 o 
 -19   3  17      221.70      307.40     44.96 o 
 -17   3  17        8.59       10.34     35.91 o 
 -15   3  17      309.06      311.37     40.85 o 
 -13   3  17       53.23       47.12     28.87 o 
 -11   3  17        0.37      -26.04     26.04 o 
  -9   3  17      125.01      183.11     36.78 o 
  -7   3  17      231.81      312.92     40.98 o 
  -5   3  17      262.10      311.22     42.03 o 
  -3   3  17       56.06       84.64     30.82 o 
  -1   3  17      139.69      142.82     38.43 o 
   1   3  17      807.37      805.16     58.83 o 
   3   3  17        4.95       -0.83     25.21 o 
   5   3  17      110.64      103.51     29.49 o 
   7   3  17      214.39      232.28     35.19 o 
   9   3  17      555.47      572.48     54.38 o 
  11   3  17       64.02       93.41     37.16 o 
  13   3  17       52.58       49.64     30.10 o 
  15   3  17        9.82       32.07     42.35 o 
  17   3  17      196.28      239.33     42.39 o 
  19   3  17       61.52       62.93     36.06 o 
  21   3  17        3.51       26.99     54.03 o 
 -16   4  17      278.69      147.70     65.08 o 
 -14   4  17       29.07       45.07     38.28 o 
 -12   4  17       18.49       35.67     38.44 o 
 -10   4  17      403.86      449.58     76.90 o 
  -8   4  17       34.35       19.84     36.54 o 
  -6   4  17      133.81      145.85     38.32 o 
  -4   4  17      109.71      139.65     58.09 o 
  -2   4  17      673.70      650.20     59.89 o 
   0   4  17      525.78      496.13     53.06 o 
   2   4  17        6.38      -32.17     32.17 o 
   4   4  17      706.68      565.38     68.31 o 
   6   4  17     1772.98     1820.80    237.05 o 
   8   4  17      249.77      217.90     45.15 o 
  10   4  17        3.06       -2.13     43.88 o 
  12   4  17       14.51       42.86     41.61 o 
  14   4  17      842.19      853.09     81.57 o 
  -1   5  17       26.29       75.79     49.90 o 
   1   5  17       29.08      132.03     60.32 o 
 -24   0  18       52.44       80.59     84.11 o 
 -22   0  18     1006.20     1229.60    148.21 o 
 -20   0  18     1231.40     1395.25    153.34 o 
 -18   0  18     1278.11     1379.56    143.34 o 
 -16   0  18     1083.15     1176.05    128.73 o 
 -14   0  18     8193.06     7339.18    348.88 o 
 -12   0  18      696.86      760.50    102.37 o 
 -10   0  18     4575.73     4066.76    144.35 o 
  -8   0  18     1060.46      827.90     59.34 o 
  -6   0  18      432.92      383.12     34.87 o 
  -4   0  18      508.08      523.16     38.53 o 
  -2   0  18      116.97       96.94     24.72 o 
   0   0  18       19.11       28.68     23.76 o 
   2   0  18     2771.92     2784.76     92.51 o 
   4   0  18    12253.04    11428.37    247.13 o 
   6   0  18     6421.37     6100.47    155.76 o 
   8   0  18      515.23      501.96     55.59 o 
  10   0  18     1142.40     1042.64     72.45 o 
  12   0  18       76.88       89.09     64.57 o 
  14   0  18     1758.96     1761.54    117.31 o 
  16   0  18     1165.88      962.46     79.86 o 
  18   0  18     3794.98     3744.44    162.11 o 
  20   0  18     1088.09     1004.41    113.72 o 
  22   0  18      692.73      840.49    185.60 o 
  24   0  18        0.52      -75.79     75.79 o 
 -25   1  18        0.06      -24.91     59.99 o 
 -23   1  18      141.57       80.20    137.32 o 
 -21   1  18      129.19       98.78     51.58 o 
 -19   1  18        2.26       34.85     44.07 o 
 -17   1  18      245.45      201.91     53.59 o 
 -15   1  18      604.39      585.16     53.12 o 
 -13   1  18      648.45      626.16     60.74 o 
 -11   1  18        8.78       27.44     23.39 o 
  -9   1  18      456.17      523.22     37.60 o 
  -7   1  18      509.62      433.05     34.10 o 
  -5   1  18        5.78       47.89     24.95 o 
  -3   1  18     1274.15     1189.86     40.28 o 
  -1   1  18      828.77      824.00     39.03 o 
   1   1  18        0.21       14.13     18.28 o 
   3   1  18      572.60      482.57     42.04 o 
   5   1  18      655.04      587.88     34.28 o 
   7   1  18      113.99       95.18     21.99 o 
   9   1  18        0.90       -8.53     20.52 o 
  11   1  18      179.27      175.49     28.83 o 
  13   1  18       48.71       32.09     24.12 o 
  15   1  18       23.95       24.89     25.26 o 
  17   1  18       16.12      -13.40     25.69 o 
  19   1  18       16.57       64.00     32.62 o 
  21   1  18       34.14        7.00     30.02 o 
  23   1  18       17.45       -4.56     34.77 o 
 -22   2  18      471.81      429.63     73.54 o 
 -20   2  18      640.98      729.97     66.91 o 
 -18   2  18       26.89       41.98     37.55 o 
 -16   2  18      551.52      577.96     45.27 o 
 -14   2  18      469.61      506.61     42.83 o 
 -12   2  18      296.03      356.41     36.24 o 
 -10   2  18     1366.35     1346.30    115.72 o 
  -8   2  18       96.23      101.57     26.58 o 
  -6   2  18      212.49      268.52     32.19 o 
  -4   2  18      518.60      500.95     46.04 o 
  -2   2  18      406.29      408.60     41.90 o 
   0   2  18       52.82       81.69     23.77 o 
   2   2  18      565.50      568.70     34.60 o 
   4   2  18     1669.33     1549.47     56.27 o 
   6   2  18        0.33      -18.30     18.30 o 
   8   2  18     1271.29     1270.17     88.10 o 
  10   2  18        2.67        7.93     24.05 o 
  12   2  18      170.35      186.15     39.86 o 
  14   2  18      829.90      862.01     54.01 o 
  16   2  18        9.54      -17.61     32.91 o 
  18   2  18      202.98      237.82     39.00 o 
  20   2  18       12.12       25.60     33.52 o 
  22   2  18      764.86      705.97     59.90 o 
 -19   3  18       39.20      106.96     37.27 o 
 -17   3  18      120.97      177.23     43.21 o 
 -15   3  18      155.04      198.80     39.43 o 
 -13   3  18       75.94       99.40     34.48 o 
 -11   3  18        0.74       47.32     34.52 o 
  -9   3  18       76.70       35.55     33.19 o 
  -7   3  18       64.48       77.59     33.81 o 
  -5   3  18       86.80       30.41     75.25 o 
  -3   3  18     1390.26     1283.12     81.75 o 
  -1   3  18      149.88      146.64     50.70 o 
   1   3  18      189.43      172.92     36.10 o 
   3   3  18       66.93       85.11     33.01 o 
   5   3  18      380.14      424.42     41.79 o 
   7   3  18     1578.14     1472.14     78.68 o 
   9   3  18      768.25      732.81     51.71 o 
  11   3  18      227.94      242.16     37.50 o 
  13   3  18      207.25      203.32     39.12 o 
  15   3  18        3.01      -35.65     35.65 o 
  17   3  18        6.11       37.62     36.74 o 
  19   3  18      894.14      896.62     65.78 o 
 -14   4  18      114.60      -23.01     39.36 o 
 -12   4  18      356.08      409.63     53.46 o 
 -10   4  18       82.04       86.94     39.92 o 
  -8   4  18      360.51      405.48     51.62 o 
  -6   4  18      232.13      283.22     48.40 o 
  -4   4  18       10.19        3.16     33.05 o 
  -2   4  18      630.27      599.84     78.12 o 
   0   4  18     1988.81     1986.22    100.83 o 
   2   4  18      190.04      265.09     47.47 o 
   4   4  18       29.98       81.37     44.42 o 
   6   4  18       60.61       87.90     47.40 o 
   8   4  18      358.32      459.80     66.68 o 
  10   4  18      167.62      218.65     73.56 o 
  12   4  18      101.69      113.09     52.61 o 
  14   4  18       47.16        2.94     44.53 o 
 -23   1  19      244.01      246.61     73.49 o 
 -21   1  19      125.57      146.01     60.01 o 
 -19   1  19        5.96       78.71     55.95 o 
 -17   1  19     1560.49     1790.56    154.70 o 
 -15   1  19      448.46      488.40     53.77 o 
 -13   1  19     1313.61     1320.42     73.18 o 
 -11   1  19      589.03      547.09     49.17 o 
  -9   1  19      589.98      592.03     42.86 o 
  -7   1  19     3814.21     3708.54    100.91 o 
  -5   1  19       52.06       63.24     24.26 o 
  -3   1  19      318.27      316.34     32.00 o 
  -1   1  19       66.23       58.26     18.61 o 
   1   1  19      605.62      667.97     35.94 o 
   3   1  19      425.53      420.64     30.66 o 
   5   1  19      535.13      579.75     36.96 o 
   7   1  19       20.18        0.92     18.90 o 
   9   1  19     2067.00     2127.36     80.98 o 
  11   1  19       98.03       61.95     25.12 o 
  13   1  19        0.01      -12.15     23.70 o 
  15   1  19       19.02       36.25     26.11 o 
  17   1  19     2583.98     2407.74    113.32 o 
  19   1  19        1.03      -10.80     35.96 o 
  21   1  19      137.48      244.05     40.77 o 
  23   1  19       88.46       98.43     40.22 o 
 -20   2  19      492.44      606.55     66.02 o 
 -18   2  19      163.72      223.55     71.75 o 
 -16   2  19       67.89       96.94     39.82 o 
 -14   2  19       36.42       74.96     38.13 o 
 -12   2  19     1211.23     1305.81     62.32 o 
 -10   2  19      155.85      135.83     30.63 o 
  -8   2  19       61.56      120.60     29.81 o 
  -6   2  19       28.03       32.18     28.75 o 
  -4   2  19      587.70      572.31     49.14 o 
  -2   2  19       68.73       64.60     29.50 o 
   0   2  19     1326.98     1311.97     69.80 o 
   2   2  19      152.79      171.30     28.93 o 
   4   2  19      477.35      487.89     35.06 o 
   6   2  19        9.13        7.46     20.06 o 
   8   2  19      272.81      313.71     37.77 o 
  10   2  19      392.75      396.80     40.05 o 
  12   2  19       53.59       43.39     29.53 o 
  14   2  19      112.06      145.91     34.51 o 
  16   2  19      104.01      186.36     45.27 o 
  18   2  19      302.65      422.10     46.66 o 
  20   2  19        2.05      -35.09     35.09 o 
 -17   3  19        1.12      -18.37     35.17 o 
 -15   3  19      257.98      327.10     45.13 o 
 -13   3  19     2302.98     2312.59    106.62 o 
 -11   3  19        0.09      -14.28     33.80 o 
  -9   3  19      348.47      454.96     52.79 o 
  -7   3  19       14.28       92.49     35.11 o 
  -5   3  19     1088.81     1048.81     70.43 o 
  -3   3  19       90.47       84.34     33.74 o 
  -1   3  19       28.67       20.09     30.71 o 
   1   3  19        0.46      -27.55     27.55 o 
   3   3  19      605.63      623.40     68.59 o 
   5   3  19        0.26      -15.58     27.05 o 
   7   3  19      565.23      650.78     61.59 o 
   9   3  19       64.47       58.74     35.00 o 
  11   3  19      196.90      237.82     56.89 o 
  13   3  19       18.66       38.73     38.64 o 
  15   3  19      115.03      142.02     41.01 o 
  17   3  19        1.49       29.06     36.05 o 
 -10   4  19       92.42      126.36     47.26 o 
  -8   4  19      112.05      204.47     45.39 o 
  -6   4  19       74.26        1.39     86.94 o 
  -4   4  19        6.46       10.81     34.31 o 
  -2   4  19      612.99      569.79     60.99 o 
   0   4  19        0.34       32.97     38.03 o 
   2   4  19        8.26      102.57     40.75 o 
   4   4  19       65.23       88.76     51.86 o 
   6   4  19       54.68       -2.21     44.09 o 
   8   4  19      514.15      475.14    124.34 o 
  10   4  19      163.51      249.46     55.83 o 
 -22   0  20      335.97      295.74    116.56 o 
 -20   0  20        0.63       15.01     72.07 o 
 -18   0  20       25.78       21.23     65.85 o 
 -16   0  20        0.28       24.75     69.10 o 
 -14   0  20      126.00       21.50     60.99 o 
 -12   0  20     1108.66     1054.89    123.32 o 
 -10   0  20      230.04      199.86     73.70 o 
  -8   0  20      455.62      534.81     88.71 o 
  -6   0  20      428.33      353.19     77.52 o 
  -4   0  20      591.73      543.83     48.81 o 
  -2   0  20      329.89      385.49     38.25 o 
   0   0  20     1436.41     1508.81     82.68 o 
   2   0  20      136.11      139.26     30.29 o 
   4   0  20     4516.69     4547.55    132.90 o 
   6   0  20      369.45      413.24     41.50 o 
   8   0  20     2069.97     1987.59    120.82 o 
  10   0  20      371.20      307.72     91.34 o 
  12   0  20     2108.64     2352.96    119.80 o 
  14   0  20       25.50       16.17     38.58 o 
  16   0  20       59.52       63.67     47.53 o 
  18   0  20       75.68       84.35     44.54 o 
  20   0  20      106.69      134.69     54.82 o 
  22   0  20      217.24      316.90     64.97 o 
 -21   1  20       40.59      108.33     86.14 o 
 -19   1  20        6.89      -19.07     55.33 o 
 -17   1  20     1092.80     1128.40    100.29 o 
 -15   1  20       58.71       85.28     67.07 o 
 -13   1  20        0.73       19.00     37.03 o 
 -11   1  20      132.49      166.76     30.53 o 
  -9   1  20      642.72      624.48     42.77 o 
  -7   1  20       77.40       72.31     28.11 o 
  -5   1  20      505.04      558.87     40.12 o 
  -3   1  20      184.48      189.65     25.20 o 
  -1   1  20      311.38      349.45     30.92 o 
   1   1  20      684.92      637.30     36.97 o 
   3   1  20      133.57      121.77     23.43 o 
   5   1  20      146.97      158.29     24.89 o 
   7   1  20      626.95      562.75     37.69 o 
   9   1  20       45.69       59.20     24.64 o 
  11   1  20       24.25       61.71     27.00 o 
  13   1  20      303.33      304.34     36.82 o 
  15   1  20       42.59       52.39     44.97 o 
  17   1  20      412.77      379.12     43.37 o 
  19   1  20      330.60      302.24     42.33 o 
  21   1  20      131.53      124.70     56.95 o 
 -20   2  20       98.15      162.08     64.54 o 
 -18   2  20       18.38       -4.75     41.10 o 
 -16   2  20       32.52       57.89     54.44 o 
 -14   2  20       59.15      104.75     34.38 o 
 -12   2  20       37.31       23.07     30.97 o 
 -10   2  20      471.09      601.72     74.38 o 
  -8   2  20        0.98       21.59     31.65 o 
  -6   2  20        4.94       28.20     37.88 o 
  -4   2  20      532.90      567.80     57.18 o 
  -2   2  20       68.02       57.80     47.57 o 
   0   2  20      683.28      603.93     51.13 o 
   2   2  20        0.03       21.33     25.77 o 
   4   2  20      185.83      194.07     32.02 o 
   6   2  20      586.83      563.67     39.13 o 
   8   2  20     1180.58      987.30     55.12 o 
  10   2  20      105.47      119.89     29.47 o 
  12   2  20      428.67      444.45     52.90 o 
  14   2  20        8.93       37.09     32.98 o 
  16   2  20      179.67      189.99     38.61 o 
  18   2  20       43.61      100.42     42.92 o 
  20   2  20      104.43      119.64     42.25 o 
 -15   3  20        6.49       12.00     40.31 o 
 -13   3  20      298.32      342.96     51.13 o 
 -11   3  20       48.49       59.59     40.04 o 
  -9   3  20     1046.18     1034.33     71.89 o 
  -7   3  20      359.60      435.16     51.53 o 
  -5   3  20      432.02      468.70     52.51 o 
  -3   3  20        5.15       47.66     34.92 o 
  -1   3  20      745.94      754.44     61.64 o 
   1   3  20      749.36      864.24     65.79 o 
   3   3  20      701.32      625.08     57.83 o 
   5   3  20      304.67      362.72     48.73 o 
   7   3  20      300.24      275.43     52.07 o 
   9   3  20      372.89      454.24     53.88 o 
  11   3  20      256.34      286.48     56.37 o 
  13   3  20      155.04      176.76     41.67 o 
  15   3  20      424.82      456.13     53.19 o 
  -8   4  20      327.20      388.12     54.42 o 
  -6   4  20      675.58      796.23     71.00 o 
  -4   4  20      222.25      240.80     47.76 o 
  -2   4  20      252.62      119.62     63.10 o 
   0   4  20        1.84       18.87     38.03 o 
   2   4  20      139.27      167.88     47.46 o 
   4   4  20       10.78       64.80     56.93 o 
   6   4  20      166.21      148.30     62.07 o 
   8   4  20      114.36      122.42     52.79 o 
 -19   1  21      660.80      812.74     93.46 o 
 -17   1  21       88.19       49.09     57.92 o 
 -15   1  21      894.50      829.80    100.07 o 
 -13   1  21     1399.40     1402.07    103.96 o 
 -11   1  21      482.23      508.51     52.94 o 
  -9   1  21      697.48      710.80     47.16 o 
  -7   1  21      390.05      413.88     39.03 o 
  -5   1  21     1875.78     1779.22     70.09 o 
  -3   1  21        7.06      -15.93     22.82 o 
  -1   1  21      107.19       96.54     26.59 o 
   1   1  21      413.72      441.12     33.26 o 
   3   1  21     1924.83     1902.57     64.10 o 
   5   1  21      175.59      218.93     27.88 o 
   7   1  21        0.33       -2.05     22.26 o 
   9   1  21       56.61      102.60     27.28 o 
  11   1  21      558.76      592.06     46.02 o 
  13   1  21       38.34       83.35     29.71 o 
  15   1  21       55.31       47.03     30.22 o 
  17   1  21       23.77       44.92     33.94 o 
  19   1  21     1834.62     1927.04     87.94 o 
 -18   2  21       96.39      176.29     91.61 o 
 -16   2  21      117.45        0.09     59.52 o 
 -14   2  21      333.06      313.24     44.00 o 
 -12   2  21        1.10        4.43     31.61 o 
 -10   2  21       23.94       31.21     31.72 o 
  -8   2  21      503.36      484.58     48.52 o 
  -6   2  21     1196.41     1172.81     69.88 o 
  -4   2  21       12.31       19.38     30.94 o 
  -2   2  21      765.04      795.49     59.35 o 
   0   2  21      204.20      172.89     45.12 o 
   2   2  21      673.82      735.00     61.75 o 
   4   2  21      462.26      529.60     45.16 o 
   6   2  21        0.56       13.51     22.98 o 
   8   2  21       35.44       31.80     27.83 o 
  10   2  21     1168.01     1194.22     63.69 o 
  12   2  21      435.43      420.37     43.76 o 
  14   2  21       29.77       38.78     34.39 o 
  16   2  21       80.37      125.78     39.60 o 
  18   2  21       37.08       83.99     39.27 o 
 -13   3  21       86.44       21.22     41.05 o 
 -11   3  21        4.49       15.50     38.10 o 
  -9   3  21       13.29       62.18     40.50 o 
  -7   3  21       24.20       35.84     41.22 o 
  -5   3  21        1.37      118.92     41.13 o 
  -3   3  21      540.59      490.83     63.04 o 
  -1   3  21       64.28       34.73     43.37 o 
   1   3  21      185.14      231.72     43.62 o 
   3   3  21       62.61       70.74     37.48 o 
   5   3  21      935.61      927.49     77.70 o 
   7   3  21      104.44       64.99     60.11 o 
   9   3  21       46.88       59.76     40.82 o 
  11   3  21        9.00       54.87     43.56 o 
  13   3  21      603.65      555.22     67.14 o 
  -2   4  21      376.59      427.89     78.70 o 
   0   4  21       95.31       57.57     46.22 o 
   2   4  21      623.63      617.52     64.76 o 
 -18   0  22       10.25      106.96     98.98 o 
 -16   0  22       22.96       21.23     76.94 o 
 -14   0  22      177.05      243.95     87.90 o 
 -12   0  22      780.99      758.88    114.81 o 
 -10   0  22       42.55       15.69     62.34 o 
  -8   0  22     1548.18     1400.25    146.04 o 
  -6   0  22     2717.29     2605.51    191.07 o 
  -4   0  22       10.64       60.75     33.13 o 
  -2   0  22      462.60      563.17     48.15 o 
   0   0  22      577.82      557.14     46.91 o 
   2   0  22     1667.33     1740.28     95.66 o 
   4   0  22      496.96      492.70     56.70 o 
   6   0  22     5496.05     5592.99    196.21 o 
   8   0  22     2025.48     2169.05    115.51 o 
  10   0  22     1360.21     1446.74     97.01 o 
  12   0  22      791.92      779.04     92.97 o 
  14   0  22     1175.68     1119.41     92.55 o 
  16   0  22        1.04       31.70     42.49 o 
  18   0  22      116.83      187.83     54.55 o 
 -19   1  22        3.12      -25.55    113.72 o 
 -17   1  22      569.01      711.51     92.45 o 
 -15   1  22     1388.34     1449.58    115.92 o 
 -13   1  22      460.90      429.48     71.31 o 
 -11   1  22        0.35       34.80     50.97 o 
  -9   1  22       15.43       30.69     30.15 o 
  -7   1  22        7.98      -15.94     27.12 o 
  -5   1  22        2.85       15.62     30.72 o 
  -3   1  22      204.47      214.28     35.52 o 
  -1   1  22       12.32       16.64     29.76 o 
   1   1  22      300.90      364.19     32.77 o 
   3   1  22       92.36       99.36     26.75 o 
   5   1  22       36.22       -5.26     23.23 o 
   7   1  22      797.22      752.30     44.08 o 
   9   1  22      457.32      461.57     42.50 o 
  11   1  22      165.86      197.25     34.75 o 
  13   1  22      216.90      271.27     37.71 o 
  15   1  22      179.08      200.79     36.75 o 
  17   1  22       18.60       -3.90     44.93 o 
 -16   2  22     1069.83     1066.40    106.05 o 
 -14   2  22      279.35      276.02     53.24 o 
 -12   2  22      258.87      463.82     94.54 o 
 -10   2  22        4.60       49.58     37.72 o 
  -8   2  22      101.42      113.71     38.81 o 
  -6   2  22       79.49       69.88     36.77 o 
  -4   2  22      142.78      151.86     37.34 o 
  -2   2  22      542.90      589.53     55.97 o 
   0   2  22      214.91      257.75     43.43 o 
   2   2  22      361.37      325.64     44.44 o 
   4   2  22      202.60      251.16     38.30 o 
   6   2  22        8.75       37.60     32.52 o 
   8   2  22        8.56       35.96     31.16 o 
  10   2  22      570.31      570.19     48.25 o 
  12   2  22      103.82      119.63     34.82 o 
  14   2  22      252.96      201.56     39.79 o 
  16   2  22       28.11       31.84     36.15 o 
 -11   3  22      147.19      144.31     44.65 o 
  -9   3  22      454.22      398.54     74.26 o 
  -7   3  22      920.31     1134.84     80.58 o 
  -5   3  22       17.67       48.92     45.44 o 
  -3   3  22        0.36      -30.52     30.52 o 
  -1   3  22      180.68      220.21     50.79 o 
   1   3  22      764.91      843.21     69.41 o 
   3   3  22      379.04      370.59     70.07 o 
   5   3  22      505.71      540.76     56.76 o 
   7   3  22        0.96       -2.58     41.72 o 
   9   3  22      188.72      260.66     49.67 o 
  11   3  22      302.57      328.27     88.87 o 
 -17   1  23       62.16      108.09     68.03 o 
 -15   1  23      397.77      472.10     76.29 o 
 -13   1  23      196.14      306.16     69.85 o 
 -11   1  23      611.86      764.05     88.21 o 
  -9   1  23      344.14      373.24     51.83 o 
  -7   1  23       12.83       81.89     40.00 o 
  -5   1  23        0.18       -2.37     47.19 o 
  -3   1  23       32.88       28.90     31.55 o 
  -1   1  23      585.79      655.22     56.25 o 
   1   1  23        2.67       10.86     27.75 o 
   3   1  23      811.29      830.40     47.14 o 
   5   1  23     2185.26     2222.65     75.08 o 
   7   1  23      655.75      733.17     46.71 o 
   9   1  23      233.10      229.65     36.43 o 
  11   1  23       60.11       97.59     33.48 o 
  13   1  23     1703.56     1855.73     83.01 o 
  15   1  23      171.84      308.94     49.09 o 
 -14   2  23      494.66      592.70     84.12 o 
 -12   2  23      530.94      499.05    146.72 o 
 -10   2  23        1.95       12.72     37.69 o 
  -8   2  23      134.38      116.26     40.58 o 
  -6   2  23      718.46      678.04     59.19 o 
  -4   2  23     1479.24     1307.23     79.68 o 
  -2   2  23      740.14      798.01     64.81 o 
   0   2  23       35.32       46.46     37.49 o 
   2   2  23      680.46      772.08     68.32 o 
   4   2  23      338.54      363.84     47.12 o 
   6   2  23      539.27      490.36     47.06 o 
   8   2  23       49.37       17.88     36.89 o 
  10   2  23      428.65      495.72     48.73 o 
  12   2  23      314.07      331.27     44.51 o 
  14   2  23      165.67      227.02     40.71 o 
  -7   3  23       18.73       93.39     43.21 o 
  -5   3  23        9.11      -26.84     36.62 o 
  -3   3  23        5.83      -36.86     36.86 o 
  -1   3  23        9.07       23.86     37.78 o 
   1   3  23       10.83       26.65     40.05 o 
   3   3  23      133.69      137.99     43.69 o 
   5   3  23      159.66      193.58     53.43 o 
   7   3  23      680.79      737.42    110.21 o 
 -14   0  24     2700.05     3056.89    242.19 o 
 -12   0  24       67.82      -21.10     84.24 o 
 -10   0  24       33.13       64.23     81.13 o 
  -8   0  24      904.46     1044.61    131.71 o 
  -6   0  24      149.78      256.12     94.12 o 
  -4   0  24      836.85     1136.56    137.25 o 
  -2   0  24      158.07      191.62     56.71 o 
   0   0  24       62.70      124.79     41.85 o 
   2   0  24      153.28      156.08     83.84 o 
   4   0  24      256.69      180.29     90.67 o 
   6   0  24      418.50      459.99     63.01 o 
   8   0  24       10.64       70.91     43.61 o 
  10   0  24      228.00      240.56     56.59 o 
  12   0  24      269.12      280.93     61.23 o 
  14   0  24       81.19       76.37     50.61 o 
 -13   1  24      117.94      154.86     71.09 o 
 -11   1  24      285.92      275.75     73.83 o 
  -9   1  24        3.87       31.86     56.06 o 
  -7   1  24      146.32      211.80     60.30 o 
  -5   1  24      254.94      205.02     41.63 o 
  -3   1  24       17.13       90.13     38.87 o 
  -1   1  24        0.93       50.72     33.61 o 
   1   1  24       78.30       70.13     36.86 o 
   3   1  24      696.16      613.10     48.97 o 
   5   1  24      985.01     1016.14     54.44 o 
   7   1  24      354.02      294.95     43.00 o 
   9   1  24      115.41      119.12     34.43 o 
  11   1  24      145.31      263.81     39.65 o 
  13   1  24        3.82       70.30     35.41 o 
 -10   2  24       44.31       54.51     61.42 o 
  -8   2  24      103.78      160.86     46.98 o 
  -6   2  24       99.36       51.38     41.83 o 
  -4   2  24      133.64      153.87     44.44 o 
  -2   2  24       80.87       21.79     39.12 o 
   0   2  24       87.40      132.11     42.98 o 
   2   2  24       96.02       95.99     54.76 o 
   4   2  24       69.76      108.79     36.76 o 
   6   2  24        0.23       31.57     36.42 o 
   8   2  24       57.67       37.57     38.14 o 
  10   2  24      329.24      239.57     47.65 o 
 -11   1  25      354.12      442.76     85.73 o 
  -9   1  25       22.59      -25.15     80.19 o 
  -7   1  25      212.13      115.75     88.44 o 
  -5   1  25       43.72       30.77     39.70 o 
  -3   1  25        0.07       27.04     39.34 o 
  -1   1  25     1045.18      922.21     69.03 o 
   1   1  25       11.34       66.68     36.75 o 
   3   1  25       13.63       -2.48     38.53 o 
   5   1  25       23.33       96.87     38.96 o 
   7   1  25      774.77      820.84     57.76 o 
   9   1  25      380.36      455.56     64.76 o 
  11   1  25        1.25      -27.26     33.94 o 
  -6   2  25       87.48       63.20     57.90 o 
  -4   2  25       25.36       -2.26     39.78 o 
  -2   2  25      744.93      907.72     73.19 o 
   0   2  25       20.48       34.32     39.90 o 
   2   2  25       57.41       71.17     41.91 o 
   4   2  25      137.23      175.24     44.46 o 
   6   2  25      968.67     1100.78     81.69 o 
  -8   0  26        2.68      -32.18     80.32 o 
  -6   0  26      224.79      356.99    123.32 o 
   2   0  26      429.00      582.54    120.96 o 
   4   0  26      478.18      538.32     67.65 o 
   6   0  26      497.25      646.18     96.42 o 
   8   0  26      419.03      385.23     62.91 o 
  -7   1  26        4.84       76.67     91.01 o 
  -5   1  26      177.94      150.64    101.82 o 
  -3   1  26      222.35      129.85     44.42 o 
  -1   1  26      171.17      231.03     50.19 o 
   1   1  26      123.79       80.37     46.07 o 
   3   1  26        7.17        9.14     47.40 o 
   5   1  26      249.79      358.43     52.55 o 
                                                 
